# Supplementary material for: Trends in botanical exploration in Nigeria forecast over 1000 yet undescribed vascular plant species
Source: Ann Bot. 2024 May 10;133(5-6):789–800. doi: 10.1093/aob/mcad106 (PMC11082469; doi:10.1093/aob/mcad106)
Supplement: mcad106_suppl_Supplementary_Materials [file mcad106_suppl_supplementary_materials.zip]

Archive with 4 entries (4 files):
- supplementary_data_s1.xlsx
- aob-23133-s01.tif
- aob-23133-s03.docx
- aob-23133-s04.docx
