# Supplementary material for: Trends in botanical exploration in Nigeria forecast over 1000 yet undescribed vascular plant species
Source: Ann Bot. 2024 May 10;133(5-6):789–800. doi: 10.1093/aob/mcad106 (PMC11082469; doi:10.1093/aob/mcad106)
Supplement: mcad106_suppl_Supplementary_Materials [file mcad106_suppl_supplementary_materials.zip › supplementary_data_s1.xlsx]

## Sheet: wcvp_Nigeria
Checklist of vascular plants in Nigeria
wcvp_distribution[plant_name_id]	wcvp_distribution[continent_code_l1]	wcvp_distribution[continent]	wcvp_distribution[region_code_l2]	wcvp_distribution[region]	wcvp_distribution[area_code_l3]	wcvp_distribution[area]	wcvp_distribution[introduced]	wcvp_distribution[extinct]	wcvp_distribution[location_doubtful]	wcvp_distribution[wcvp_names.plant_name_id]	wcvp_distribution[wcvp_names.ipni_id]	wcvp_distribution[wcvp_names.taxon_rank]	wcvp_distribution[wcvp_names.taxon_status]	wcvp_distribution[wcvp_names.family]	wcvp_distribution[wcvp_names.genus_hybrid]	wcvp_distribution[wcvp_names.genus]	wcvp_distribution[wcvp_names.species_hybrid]	wcvp_distribution[wcvp_names.species]	wcvp_distribution[wcvp_names.infraspecific_rank]	wcvp_distribution[wcvp_names.infraspecies]	wcvp_distribution[wcvp_names.parenthetical_author]	wcvp_distribution[wcvp_names.primary_author]	wcvp_distribution[wcvp_names.publication_author]	wcvp_distribution[wcvp_names.place_of_publication]	wcvp_distribution[wcvp_names.volume_and_page]	wcvp_distribution[wcvp_names.first_published]
426648-wcs	2	AFRICA	22	West Tropical Africa	NGA	Nigeria	0	0	0	426648-wcs	410075-1	Species	Accepted	Poaceae		Oryza		longistaminata				A.Chev. & Roehr.		Compt. Rend. Hebd. SÃ©ances Acad. Sci.	159: 561	-1914
1032185-az	2	AFRICA	22	West Tropical Africa	NGA	Nigeria	1	0	0	1032185-az	330666-2	Species	Accepted	Solanaceae		Solanum		mauritianum				Scop.		Delic. Fl. Faun. Insubr.	03:16:00	-1788
362513-wcs	2	AFRICA	22	West Tropical Africa	NGA	Nigeria	0	0	0	362513-wcs	105330-1	Species	Accepted	Begoniaceae		Begonia		oxyanthera				Warb.		Bot. Jahrb. Syst.	22:35:00	-1895
1143025-az	2	AFRICA	22	West Tropical Africa	NGA	Nigeria	0	0	0	1143025-az	17424200-1	Species	Accepted	Hymenophyllaceae		Trichomanes		crispiforme				Alston		Cat. Vasc. Pl. S. TomÃ©	: 57	-1944
1021825-az	2	AFRICA	22	West Tropical Africa	NGA	Nigeria	0	0	0	1021825-az	568176-1	Species	Accepted	Melastomataceae		Dicellandra		barteri				Hook.f.		Gen. Pl.	0.567361	-1867
1153573-az	2	AFRICA	22	West Tropical Africa	NGA	Nigeria	0	0	0	1153573-az	17177470-1	Species	Accepted	Polypodiaceae		Platycerium		elephantotis				Schweinf.		Bot. Zeitung (Berlin)	29: 361	-1871
1143909-az	2	AFRICA	22	West Tropical Africa	NGA	Nigeria	0	0	0	1143909-az	17281430-1	Species	Accepted	Pteridaceae		Coniogramme		africana				Hieron.		Hedwigia	57: 293	-1916
1144482-az	2	AFRICA	22	West Tropical Africa	NGA	Nigeria	0	0	0	1144482-az	17041870-1	Species	Accepted	Aspleniaceae		Asplenium		currorii				Hook.		Sp. Fil.	0.181944	-1860
1145672-az	2	AFRICA	22	West Tropical Africa	NGA	Nigeria	0	0	0	1145672-az	17038780-1	Species	Accepted	Aspleniaceae		Asplenium		africanum				Desv.		Ges. Naturf. Freunde Berlin Mag. Neuesten Entdeck. Gesammten Naturk.	0.431944	-1811
1145689-az	2	AFRICA	22	West Tropical Africa	NGA	Nigeria	0	0	0	1145689-az	17039200-1	Species	Accepted	Aspleniaceae		Asplenium		anisophyllum				Kunze		Linnaea	0.771528	-1836
1145727-az	2	AFRICA	22	West Tropical Africa	NGA	Nigeria	0	0	0	1145727-az	17302280-1	Species	Accepted	Aspleniaceae		Asplenium		barteri				Hook.		Sec. Cent. Ferns	: t. 75	-1861
1145731-az	2	AFRICA	22	West Tropical Africa	NGA	Nigeria	0	0	0	1145731-az	17371100-1	Species	Accepted	Aspleniaceae		Asplenium		biafranum				Alston & F.Ballard ex Ballard Hook.		Hooker's Icon. Pl.	34: t. 3367	-1938
1147468-az	2	AFRICA	22	West Tropical Africa	NGA	Nigeria	0	0	0	1147468-az	17240260-1	Species	Accepted	Aspleniaceae		Asplenium		hemitomum				Hieron.		Bot. Jahrb. Syst.	46: 365	-1911
1147517-az	2	AFRICA	22	West Tropical Africa	NGA	Nigeria	0	0	0	1147517-az	17046000-1	Species	Accepted	Aspleniaceae		Asplenium		laurentii				J.Bommer		Bull. Herb. Boissier	0.627083	-1896
229690-wcs	2	AFRICA	22	West Tropical Africa	NGA	Nigeria	0	0	0	229690-wcs	301536-1	Species	Accepted	Cyperaceae		Carex		petitiana				A.Rich.		Tent. Fl. Abyss.	0.439583	-1850
590367-az	2	AFRICA	22	West Tropical Africa	NGA	Nigeria	0	0	0	590367-az	370780-1	Species	Accepted	Gentianaceae		Swertia		abyssinica				Hochst.		Flora	1 day, 3:28:00	-1844
590095-az	2	AFRICA	22	West Tropical Africa	NGA	Nigeria	0	0	0	590095-az	370975-1	Species	Accepted	Gentianaceae		Swertia		mannii				Hook.f.		J. Proc. Linn. Soc., Bot.	0.434722	-1863
824063-az	2	AFRICA	22	West Tropical Africa	NGA	Nigeria	0	0	0	824063-az	373658-1	Species	Accepted	Geraniaceae		Geranium		simense				Hochst. ex A.Rich.		Tent. Fl. Abyss.	0.122222	-1847
194720-wcs	2	AFRICA	22	West Tropical Africa	NGA	Nigeria	0	0	0	194720-wcs	459260-1	Species	Accepted	Lamiaceae		Stachys		aculeolata				Hook.f.		J. Proc. Linn. Soc., Bot.	06:18:00	-1861
23838-wcs	2	AFRICA	22	West Tropical Africa	NGA	Nigeria	0	0	0	23838-wcs	617963-1	Species	Accepted	Orchidaceae		Brachycorythis		pleistophylla				Rchb.f.		Otia Bot. Hamburg.	: 104	-1881
572068-az	2	AFRICA	22	West Tropical Africa	NGA	Nigeria	0	0	0	572068-az	692438-1	Species	Accepted	Polygalaceae		Polygala		tenuicaulis				Hook.f.		J. Proc. Linn. Soc., Bot.	0.418056	-1863
571895-az	2	AFRICA	22	West Tropical Africa	NGA	Nigeria	0	0	0	571895-az	692598-1	Species	Accepted	Polygalaceae		Polygala		xanthina				Chodat		Bot. Jahrb. Syst.	48: 325	-1912
759650-az	2	AFRICA	22	West Tropical Africa	NGA	Nigeria	0	0	0	759650-az	710544-1	Species	Accepted	Ranunculaceae		Delphinium		dasycaulon				Fresen.		Mus. Senckenberg.	0.272222	-1837
514298-az	2	AFRICA	22	West Tropical Africa	NGA	Nigeria	0	0	0	514298-az	781108-1	Species	Accepted	Santalaceae		Thesium		schweinfurthii				Engl.		Pflanzenw. Ost-Afrikas	, C: 168	-1895
463490-az	2	AFRICA	22	West Tropical Africa	NGA	Nigeria	0	0	0	463490-az	867549-1	Species	Accepted	Violaceae		Viola		abyssinica				Steud. ex Oliv.		Fl. Trop. Afr.	0.114583	-1868
393619-az	2	AFRICA	22	West Tropical Africa	NGA	Nigeria	0	0	0	393619-az	375298-1	Species	Accepted	Oxalidaceae		Oxalis		procumbens				Steud. ex A.Rich.		Tent. Fl. Abyss.	0.127083	-1847
237710-wcs	2	AFRICA	22	West Tropical Africa	NGA	Nigeria	0	0	0	237710-wcs	305316-1	Species	Accepted	Cyperaceae		Cyperus		niveus				Retz.		Observ. Bot.	05:12:00	-1788
36936-wcs	2	AFRICA	22	West Tropical Africa	NGA	Nigeria	0	0	0	36936-wcs	163079-1	Species	Accepted	Ceratophyllaceae		Ceratophyllum		muricatum				Cham.		Linnaea	0.516667	-1829
485237-wcs	2	AFRICA	22	West Tropical Africa	NGA	Nigeria	0	0	0	485237-wcs	267308-1	Species	Accepted	Convolvulaceae		Cuscuta		australis				R.Br.		Prodr. Fl. Nov. Holland.	: 491	-1810
915961-az	2	AFRICA	22	West Tropical Africa	NGA	Nigeria	0	0	0	915961-az	285344-2	Species	Accepted	Solanaceae		Solanum		villosum				Mill.		Gard. Dict. ed. 8	: n.Â° 2	-1768
404976-wcs	2	AFRICA	22	West Tropical Africa	NGA	Nigeria	1	0	0	404976-wcs	396063-1	Species	Accepted	Poaceae		Chloris		virgata				Sw.		Fl. Ind. Occid.	0.182639	-1797
1031457-az	2	AFRICA	22	West Tropical Africa	NGA	Nigeria	1	0	0	1031457-az	238279-2	Species	Accepted	Solanaceae		Solanum		americanum				Mill.		Gard. Dict. ed. 8	: n.Â° 5	-1768
236880-wcs	2	AFRICA	22	West Tropical Africa	NGA	Nigeria	0	0	0	236880-wcs	304695-1	Species	Accepted	Cyperaceae		Cyperus		hamulosus				M.Bieb.		Fl. Taur.-Caucas.	01:35:00	-1808
36758-wcs	2	AFRICA	22	West Tropical Africa	NGA	Nigeria	0	0	0	36758-wcs	340474-1	Species	Accepted	Euphorbiaceae		Cephalocroton		cordofanus				Hochst.		Flora	24: 370	-1841
104782-wcs	2	AFRICA	22	West Tropical Africa	NGA	Nigeria	0	0	0	104782-wcs	350361-1	Species	Accepted	Euphorbiaceae		Jatropha		neriifolia				MÃ¼ll.Arg.		Flora	47: 486	-1864
195511-wcs	2	AFRICA	22	West Tropical Africa	NGA	Nigeria	0	0	0	195511-wcs	459892-1	Species	Accepted	Lamiaceae		Stachys		pyramidalis				J.K.Morton		J. Linn. Soc., Bot.	58: 273	-1962
503452-wcs	2	AFRICA	22	West Tropical Africa	NGA	Nigeria	0	0	0	503452-wcs	96068-1	Species	Accepted	Apocynaceae		Cynanchum		boveanum				Decne.		Ann. Sci. Nat., Bot.	, sÃ©r. 2, 4: 82	-1835
504451-wcs	2	AFRICA	22	West Tropical Africa	NGA	Nigeria	0	0	0	504451-wcs	96827-1	Species	Accepted	Apocynaceae		Desmidorchis		retrospiciens				Ehrenb.		Ãœber Pollen Asclep.	: 12	-1831
502198-wcs	2	AFRICA	22	West Tropical Africa	NGA	Nigeria	0	0	0	502198-wcs	95238-1	Species	Accepted	Apocynaceae		Caralluma		dalzielii				N.E.Br.		Bull. Misc. Inform. Kew	1912: 280	-1912
394654-wcs	2	AFRICA	22	West Tropical Africa	NGA	Nigeria	0	0	0	394654-wcs	389437-1	Species	Accepted	Poaceae		Aristida		funiculata				Trin. & Rupr.		Sp. Gram. Stipac.	: 159	-1842
405559-wcs	2	AFRICA	22	West Tropical Africa	NGA	Nigeria	0	0	0	405559-wcs	396468-1	Species	Accepted	Poaceae		Coelachyrum		brevifolium				Hochst. & Nees		Linnaea	0.820139	-1842
441595-wcs	2	AFRICA	22	West Tropical Africa	NGA	Nigeria	0	0	0	441595-wcs	421057-1	Species	Accepted	Poaceae		Schoenefeldia		gracilis				Kunth		RÃ©vis. Gramin.	0.238194	-1830
441818-wcs	2	AFRICA	22	West Tropical Africa	NGA	Nigeria	0	0	0	441818-wcs	421208-1	Species	Accepted	Poaceae		Sehima		ischaemoides				Forssk.		Fl. Aegypt.-Arab.	: 178	-1775
394898-wcs	2	AFRICA	22	West Tropical Africa	NGA	Nigeria	0	0	0	394898-wcs	389614-1	Species	Accepted	Poaceae		Aristida		mutabilis				Trin. & Rupr.		Sp. Gram. Stipac.	: 150	-1842
79185-wcs	2	AFRICA	22	West Tropical Africa	NGA	Nigeria	0	0	0	79185-wcs	346176-1	Species	Accepted	Euphorbiaceae		Euphorbia		cuneata				Vahl		Symb. Bot.	02:53:00	-1791
79338-wcs	2	AFRICA	22	West Tropical Africa	NGA	Nigeria	0	0	0	79338-wcs	346272-1	Species	Accepted	Euphorbiaceae		Euphorbia		desmondii				Keay & Milne-Redh.		Kew Bull.	0.513194	-1955
82090-wcs	2	AFRICA	22	West Tropical Africa	NGA	Nigeria	0	0	0	82090-wcs	60470442-2	Species	Accepted	Euphorbiaceae		Euphorbia		scordiifolia				Jacq.		Icon. Pl. Rar.	03:05:00	-1793
669882-az	2	AFRICA	22	West Tropical Africa	NGA	Nigeria	0	0	0	669882-az	45886-1	Species	Accepted	Acanthaceae		Barleria		brownii				S.Moore		J. Bot.	46: 73	-1908
677389-az	2	AFRICA	22	West Tropical Africa	NGA	Nigeria	0	0	0	677389-az	46547-1	Species	Accepted	Acanthaceae		Blepharis		linariifolia				Pers.		Syn. Pl.	0.208333	-1806
807778-az	2	AFRICA	22	West Tropical Africa	NGA	Nigeria	0	0	0	807778-az	284433-1	Species	Accepted	Brassicaceae		Farsetia		stylosa				R.Br.		Narr. Travels Africa	: 12, 216	-1826
727579-az	2	AFRICA	22	West Tropical Africa	NGA	Nigeria	0	0	0	727579-az	147297-1	Species	Accepted	Cleomaceae		Cleome		scaposa				DC.		Prodr.	0.207639	-1824
338865-az	2	AFRICA	22	West Tropical Africa	NGA	Nigeria	0	0	0	338865-az	293077-1	Species	Accepted	Cucurbitaceae		Luffa		echinata				Roxb.		Fl. Ind. ed. 1832	, 3: 716	-1832
372036-az	2	AFRICA	22	West Tropical Africa	NGA	Nigeria	0	0	0	372036-az	374555-1	Species	Accepted	Geraniaceae		Monsonia		senegalensis				Guill. & Perr.		Fl. Seneg. Tent.	: 131	-1831
425811-az	2	AFRICA	22	West Tropical Africa	NGA	Nigeria	0	0	0	425811-az	675928-1	Species	Accepted	Pedaliaceae		Rogeria		adenophylla				J.Gay ex Delile		Cent. Pl. Afr. Voy. MÃ©roÃ©	: 78, 106	-1826
726905-az	2	AFRICA	22	West Tropical Africa	NGA	Nigeria	0	0	0	726905-az	710182-1	Species	Accepted	Ranunculaceae		Clematis		villosa				DC.		Syst. Nat.	0.148611	-1817
733636-az	2	AFRICA	22	West Tropical Africa	NGA	Nigeria	0	0	0	733636-az	127773-1	Species	Accepted	Burseraceae		Commiphora		quadricincta				Schweinf.		Bull. Herb. Boissier	7(App. 2): 283	-1899
1226153-az	2	AFRICA	22	West Tropical Africa	NGA	Nigeria	0	0	0	1226153-az	60477092-2	Species	Accepted	Capparaceae		Boscia		integrifolia				J.St.-Hil.		Expos. Fam. Nat.	02:03:00	-1805
732500-az	2	AFRICA	22	West Tropical Africa	NGA	Nigeria	0	0	0	732500-az	170004-1	Species	Accepted	Combretaceae		Combretum		collinum				Fresen.		Mus. Senckenberg.	0.189583	-1837
843806-az	2	AFRICA	22	West Tropical Africa	NGA	Nigeria	0	0	0	843806-az	116685-1	Species	Accepted	Boraginaceae		Heliotropium		bacciferum				Forssk.		Fl. Aegypt.-Arab.	: 38	-1775
689651-az	2	AFRICA	22	West Tropical Africa	NGA	Nigeria	0	0	0	689651-az	146196-1	Species	Accepted	Capparaceae		Cadaba		farinosa				Forssk.		Fl. Aegypt.-Arab.	: 68	-1775
371075-az	2	AFRICA	22	West Tropical Africa	NGA	Nigeria	0	0	0	371075-az	147674-1	Species	Accepted	Capparaceae		Maerua		crassifolia				Forssk.		Fl. Aegypt.-Arab.	: cxiii	-1775
595831-az	2	AFRICA	22	West Tropical Africa	NGA	Nigeria	0	0	0	595831-az	564015-1	Species	Accepted	Malvaceae		Sida		ovata				Forssk.		Fl. Aegypt.-Arab.	: 124	-1775
345058-az	2	AFRICA	22	West Tropical Africa	NGA	Nigeria	0	0	0	345058-az	503470-1	Species	Accepted	Fabaceae		Lotus		arabicus				Sol. ex L.		Mant. Pl.	: 104	-1767
863642-az	2	AFRICA	22	West Tropical Africa	NGA	Nigeria	0	0	0	863642-az	499040-1	Species	Accepted	Fabaceae		Indigofera		berhautiana				J.B.Gillett		Kew Bull.	0.814583
863893-az	2	AFRICA	22	West Tropical Africa	NGA	Nigeria	0	0	0	863893-az	499254-1	Species	Accepted	Fabaceae		Indigofera		diphylla				Vent.		Choix Pl.	: t. 30	-1804
864426-az	2	AFRICA	22	West Tropical Africa	NGA	Nigeria	0	0	0	864426-az	499739-1	Species	Accepted	Fabaceae		Indigofera		oblongifolia				Forssk.		Fl. Aegypt.-Arab.	: 137	-1775
864688-az	2	AFRICA	22	West Tropical Africa	NGA	Nigeria	0	0	0	864688-az	499976-1	Species	Accepted	Fabaceae		Indigofera		senegalensis				Lam.		Encycl.	0.297222	-1789
743264-az	2	AFRICA	22	West Tropical Africa	NGA	Nigeria	0	0	0	743264-az	487810-1	Species	Accepted	Fabaceae		Crotalaria		arenaria				Benth.		London J. Bot.	0.4125	-1843
744038-az	2	AFRICA	22	West Tropical Africa	NGA	Nigeria	0	0	0	744038-az	488447-1	Species	Accepted	Fabaceae		Crotalaria		macrocalyx				Benth.		London J. Bot.	0.480556	-1843
573991-az	2	AFRICA	22	West Tropical Africa	NGA	Nigeria	1	0	0	573991-az	208592-2	Species	Accepted	Portulacaceae		Portulaca		grandiflora				Hook.		Bot. Mag.	56: t. 2885	-1829
212086-wcs	2	AFRICA	22	West Tropical Africa	NGA	Nigeria	1	0	0	212086-wcs	262906-2	Species	Accepted	Verbenaceae		Verbena		aristigera				S.Moore		Trans. Linn. Soc. London, Bot.	0.471528	-1895
1145846-az	2	AFRICA	22	West Tropical Africa	NGA	Nigeria	0	0	0	1145846-az	17043100-1	Species	Accepted	Aspleniaceae		Asplenium		erectum				Bory ex Willd.		Sp. Pl., ed. 4	, 5: 328	-1810
1146114-az	2	AFRICA	22	West Tropical Africa	NGA	Nigeria	0	0	0	1146114-az	17049730-1	Species	Accepted	Aspleniaceae		Asplenium		protensum				Schrad.		GÃ¶tt. Gel. Anz.	1818: 916	-1818
485729-wcs	2	AFRICA	22	West Tropical Africa	NGA	Nigeria	0	0	0	485729-wcs	267653-1	Species	Accepted	Convolvulaceae		Cuscuta		scandens				Brot.		Fl. Lusit.	0.186111	-1804
742240-az	2	AFRICA	22	West Tropical Africa	NGA	Nigeria	0	0	0	742240-az	273565-1	Species	Accepted	Crassulaceae		Crassula		vaginata				Eckl. & Zeyh.		Enum. Pl. Afric. Austral.	: 298	-1837
439622-az	2	AFRICA	22	West Tropical Africa	NGA	Nigeria	0	0	0	439622-az	523659-1	Species	Accepted	Fabaceae		Trifolium		rueppellianum				Fresen.		Flora	22:51:00	-1839
326547-wcs	2	AFRICA	22	West Tropical Africa	NGA	Nigeria	0	0	0	326547-wcs	435933-1	Species	Accepted	Iridaceae		Aristea		abyssinica				Pax		Abh. KÃ¶nigl. Akad. Wiss. Berlin	1891: 173	-1892
326582-wcs	2	AFRICA	22	West Tropical Africa	NGA	Nigeria	0	0	0	326582-wcs	60459325-2	Species	Accepted	Iridaceae		Aristea		djalonis				Hutch.		Bull. Misc. Inform. Kew	1939: 246	-1939
270970-wcs	2	AFRICA	22	West Tropical Africa	NGA	Nigeria	0	0	0	270970-wcs	836837-1	Species	Accepted	Typhaceae		Typha		domingensis				Pers.		Syn. Pl.	0.452778	-1807
272563-wcs	2	AFRICA	22	West Tropical Africa	NGA	Nigeria	0	0	0	272563-wcs	871379-1	Species	Accepted	Xyridaceae		Xyris		capensis				Thunb.		Prodr. Pl. Cap.	: 12	-1794
536023-az	2	AFRICA	22	West Tropical Africa	NGA	Nigeria	1	0	0	536023-az	210440-2	Species	Accepted	Fabaceae		Prosopis		glandulosa				Torr.		Ann. Lyceum Nat. Hist. New York	0.216667	-1827
516517-wcs	2	AFRICA	22	West Tropical Africa	NGA	Nigeria	0	0	0	516517-wcs	433800-1	Species	Accepted	Hypericaceae		Hypericum		revolutum				Vahl		Symb. Bot.	0.0875	-1790
228965-wcs	2	AFRICA	22	West Tropical Africa	NGA	Nigeria	0	0	0	228965-wcs	46715-2	Species	Accepted	Cyperaceae		Carex		neochevalieri				KÃ¼k. ex A.Chev.		Bull. Mus. Natl. Hist. Nat.	, sÃ©r. 2, 3: 467	-1931
238064-wcs	2	AFRICA	22	West Tropical Africa	NGA	Nigeria	0	0	0	238064-wcs	75004-2	Species	Accepted	Cyperaceae		Cyperus		polystachyos				Rottb.		Descr. Icon. Rar. Pl.	: 39	-1773
236363-wcs	2	AFRICA	22	West Tropical Africa	NGA	Nigeria	0	0	0	236363-wcs	304315-1	Species	Accepted	Cyperaceae		Cyperus		digitatus				Roxb.		Fl. Ind.	0.186806	-1820
380861-wcs	2	AFRICA	22	West Tropical Africa	NGA	Nigeria	0	0	0	380861-wcs	263535-1	Species	Accepted	Podocarpaceae		Podocarpus		milanjianus				Rendle		Trans. Linn. Soc. London, Bot.	0.209028	-1894
23828-wcs	2	AFRICA	22	West Tropical Africa	NGA	Nigeria	0	0	0	23828-wcs	617958-1	Species	Accepted	Orchidaceae		Brachycorythis		ovata				Lindl.		Gen. Sp. Orchid. Pl.	: 363	-1838
157574-wcs	2	AFRICA	22	West Tropical Africa	NGA	Nigeria	0	0	0	157574-wcs	652003-1	Species	Accepted	Orchidaceae		Platycoryne		megalorrhyncha				Summerh.		Bull. Misc. Inform. Kew	1933: 250	-1933
245963-wcs	2	AFRICA	22	West Tropical Africa	NGA	Nigeria	0	0	0	245963-wcs	308286-1	Species	Accepted	Cyperaceae		Fimbristylis		squarrosa				Vahl		Enum. Pl. Obs.	0.284028	-1805
572820-az	2	AFRICA	22	West Tropical Africa	NGA	Nigeria	0	0	0	572820-az	691898-1	Species	Accepted	Polygalaceae		Polygala		myriantha				Chodat		Bot. Jahrb. Syst.	48: 321	-1912
403203-az	2	AFRICA	22	West Tropical Africa	NGA	Nigeria	0	0	0	403203-az	846880-1	Species	Accepted	Apiaceae		Pimpinella		ledermannii				H.Wolff		Bot. Jahrb. Syst.	48: 270	-1912
195491-wcs	2	AFRICA	22	West Tropical Africa	NGA	Nigeria	0	0	0	195491-wcs	970737-1	Species	Accepted	Lamiaceae		Stachys		pseudohumifusa				Sebsebe		Kew Bull.	48: 117	-1993
272604-wcs	2	AFRICA	22	West Tropical Africa	NGA	Nigeria	0	0	0	272604-wcs	871402-1	Species	Accepted	Xyridaceae		Xyris		congensis				BÃ¼ttner		Verh. Bot. Vereins Prov. Brandenburg	31: 71	-1889
1052971-az	2	AFRICA	22	West Tropical Africa	NGA	Nigeria	1	0	0	1052971-az	202942-1	Species	Accepted	Asteraceae		Elephantopus		mollis				Kunth		Nov. Gen. Sp.	, ed. fol., 4: 20	-1818
208633-wcs	2	AFRICA	22	West Tropical Africa	NGA	Nigeria	0	0	1	208633-wcs	660732-1	Species	Accepted	Orchidaceae		Tridactyle		brevicalcarata				Summerh.		Kew Bull.	0.329861	-1948
709135-az	2	AFRICA	22	West Tropical Africa	NGA	Nigeria	1	0	0	709135-az	485611-1	Species	Accepted	Fabaceae		Centrosema		pubescens				Benth.		Comm. Legum. Gen.	: 55	-1837
493693-az	2	AFRICA	22	West Tropical Africa	NGA	Nigeria	1	0	0	493693-az	613333-1	Species	Accepted	Onagraceae		Ludwigia		decurrens				Walter		Fl. Carol.	: 89	-1788
420607-wcs	2	AFRICA	22	West Tropical Africa	NGA	Nigeria	1	0	0	420607-wcs	406121-1	Species	Accepted	Poaceae		Ischaemum		barbatum				Retz.		Observ. Bot.	06:35:00	-1791
431408-wcs	2	AFRICA	22	West Tropical Africa	NGA	Nigeria	1	0	0	431408-wcs	30011315-2	Species	Accepted	Poaceae		Paspalum		conjugatum				P.J.Bergius		Acta Helv. Phys.-Math.	0.38125	-1772
259467-wcs	2	AFRICA	22	West Tropical Africa	NGA	Nigeria	1	0	0	259467-wcs	310928-2	Species	Accepted	Pontederiaceae		Pontederia		crassipes				Mart.		Nov. Gen. Sp. Pl.	01:09:00	-1824
1145487-az	2	AFRICA	22	West Tropical Africa	NGA	Nigeria	1	0	0	1145487-az	17453700-1	Species	Accepted	Salviniaceae		Salvinia		molesta				D.Mitch.		Brit. Fern Gaz.	0.590972	-1972
670105-az	2	AFRICA	22	West Tropical Africa	NGA	Nigeria	0	0	0	670105-az	46114-1	Species	Accepted	Acanthaceae		Barleria		oenotheroides				Dum.Cours.		Bot. Cult.	, ed. 2, 7: 7	-1814
681708-az	2	AFRICA	22	West Tropical Africa	NGA	Nigeria	0	0	0	681708-az	46624-1	Species	Accepted	Acanthaceae		Brachystephanus		africanus				S.Moore		Trans. Linn. Soc. London, Bot.	04:31:00	-1894
743006-az	2	AFRICA	22	West Tropical Africa	NGA	Nigeria	0	0	0	743006-az	47004-1	Species	Accepted	Acanthaceae		Crossandra		flava				Hook.		Bot. Mag.	79: t. 4710	-1853
743046-az	2	AFRICA	22	West Tropical Africa	NGA	Nigeria	0	0	0	743046-az	47027-1	Species	Accepted	Acanthaceae		Crossandra		obanensis				Heine		Kew Bull.	0.784722	-1962
787965-az	2	AFRICA	22	West Tropical Africa	NGA	Nigeria	0	0	0	787965-az	48662-1	Species	Accepted	Acanthaceae		Elytraria		marginata				Vahl		Enum. Pl.	0.116667	-1804
831773-az	2	AFRICA	22	West Tropical Africa	NGA	Nigeria	0	0	0	831773-az	49179-1	Species	Accepted	Acanthaceae		Graptophyllum		glandulosum				Turrill		Bull. Misc. Inform. Kew	1912: 331	-1912
329439-az	2	AFRICA	22	West Tropical Africa	NGA	Nigeria	0	0	0	329439-az	50834-1	Species	Accepted	Acanthaceae		Justicia		hepperi				Heine		Kew Bull.	0.790278	-1962
330661-az	2	AFRICA	22	West Tropical Africa	NGA	Nigeria	0	0	0	330661-az	50987-1	Species	Accepted	Acanthaceae		Justicia		laxa				T.Anderson		J. Proc. Linn. Soc., Bot.	07:43:00	-1863
330113-az	2	AFRICA	22	West Tropical Africa	NGA	Nigeria	0	0	0	330113-az	51559-1	Species	Accepted	Acanthaceae		Justicia		scandens				Vahl		Symb. Bot.	02:07:00	-1791
331130-az	2	AFRICA	22	West Tropical Africa	NGA	Nigeria	0	0	0	331130-az	51794-1	Species	Accepted	Acanthaceae		Justicia		unyorensis				S.Moore		J. Bot.	49: 308	-1911
342085-az	2	AFRICA	22	West Tropical Africa	NGA	Nigeria	0	0	0	342085-az	51912-1	Species	Accepted	Acanthaceae		Lankesteria		barteri				Hook.f.		Bot. Mag.	91: t. 5533	-1865
380179-az	2	AFRICA	22	West Tropical Africa	NGA	Nigeria	0	0	0	380179-az	52567-1	Species	Accepted	Acanthaceae		Nelsonia		smithii				Oerst.		Vidensk. Meddel. Naturhist. Foren. KjÃ¸benhavn	1854: 119	-1855
406113-az	2	AFRICA	22	West Tropical Africa	NGA	Nigeria	0	0	0	406113-az	53004-1	Species	Accepted	Acanthaceae		Phaulopsis		angolana				S.Moore		J. Bot.	0.909028	-1880
406037-az	2	AFRICA	22	West Tropical Africa	NGA	Nigeria	0	0	0	406037-az	53238-1	Species	Accepted	Acanthaceae		Pseuderanthemum		dispermum				Milne-Redh.		Bull. Misc. Inform. Kew	1936: 267	-1936
420781-az	2	AFRICA	22	West Tropical Africa	NGA	Nigeria	0	0	0	420781-az	54771-1	Species	Accepted	Acanthaceae		Rungia		grandis				T.Anderson		J. Proc. Linn. Soc., Bot.	07:46:00	-1863
107740-wcs	2	AFRICA	22	West Tropical Africa	NGA	Nigeria	0	0	0	107740-wcs	79656-1	Species	Accepted	Apocynaceae		Landolphia		mannii				Dyer ex DewÃ¨vre		Ann. Soc. Sci. Bruxelles, Ser. B	0.894444	-1895
107803-wcs	2	AFRICA	22	West Tropical Africa	NGA	Nigeria	0	0	0	107803-wcs	79698-1	Species	Accepted	Apocynaceae		Landolphia		stenogyna				Pichon		MÃ©m. Inst. FranÃ§. Afrique Noire	35: 151	-1953
1086672-az	2	AFRICA	22	West Tropical Africa	NGA	Nigeria	0	0	0	1086672-az	233332-1	Species	Accepted	Asteraceae		Mikaniopsis		paniculata				Milne-Redh.		Cat. Vasc. Pl. S. TomÃ©	, Suppl.: 28	-1956
109276-wcs	2	AFRICA	22	West Tropical Africa	NGA	Nigeria	0	0	0	109276-wcs	526159-1	Species	Accepted	Araceae		Lemna		aequinoctialis				Welw.		Apont.	: 578	-1859
617763-az	2	AFRICA	22	West Tropical Africa	NGA	Nigeria	0	0	0	617763-az	58932-1	Species	Accepted	Amaranthaceae		Achyranthes		talbotii				Hutch. & Dalziel		Fl. W. Trop. Afr.	0.129861	-1927
1123713-az	2	AFRICA	22	West Tropical Africa	NGA	Nigeria	0	0	0	1123713-az	174533-1	Species	Accepted	Asteraceae		Acmella		caulirhiza				Delile		Cent. Pl. Afr. Voy. MÃ©roÃ©	: 335	-1826
1128936-az	2	AFRICA	22	West Tropical Africa	NGA	Nigeria	0	0	0	1128936-az	175030-1	Species	Accepted	Asteraceae		Adenostemma		viscosum				J.R.Forst. & G.Forst.		Char. Gen. Pl.	, ed. 2: 90	-1776
707804-az	2	AFRICA	22	West Tropical Africa	NGA	Nigeria	0	0	0	707804-az	59837-1	Species	Accepted	Amaranthaceae		Celosia		bonnivairii				Schinz		Vierteljahrsschr. Naturf. Ges. ZÃ¼rich	76: 133	-1931
1145834-az	2	AFRICA	22	West Tropical Africa	NGA	Nigeria	0	0	0	1145834-az	17042770-1	Species	Accepted	Aspleniaceae		Asplenium		dregeanum				Kunze		Linnaea	0.775694	-1836
1145902-az	2	AFRICA	22	West Tropical Africa	NGA	Nigeria	0	0	0	1145902-az	17050860-1	Species	Accepted	Aspleniaceae		Asplenium		sandersonii				Hook.		Sp. Fil.	0.227083	-1860
1147423-az	2	AFRICA	22	West Tropical Africa	NGA	Nigeria	0	0	0	1147423-az	22417-2	Species	Accepted	Aspleniaceae		Asplenium		formosum				Willd.		Sp. Pl., ed. 4	, 5: 329	-1810
1147685-az	2	AFRICA	22	West Tropical Africa	NGA	Nigeria	0	0	0	1147685-az	17052210-1	Species	Accepted	Aspleniaceae		Asplenium		stuhlmannii				Hieron.		Pflanzenw. Ost-Afrikas	, C: 83	-1895
1149591-az	2	AFRICA	22	West Tropical Africa	NGA	Nigeria	0	0	0	1149591-az	17056350-1	Species	Accepted	Aspleniaceae		Athyrium		schimperi				Moug. ex FÃ©e		MÃ©m. Foug., 5. Gen. Filic.	: 187	-1852
1166767-az	2	AFRICA	22	West Tropical Africa	NGA	Nigeria	0	0	0	1166767-az	17302980-1	Species	Accepted	Aspleniaceae		Asplenium		friesiorum				C.Chr.		Notizbl. Bot. Gart. Berlin-Dahlem	0.500694	-1924
303436-wcs	2	AFRICA	22	West Tropical Africa	NGA	Nigeria	0	0	0	303436-wcs	63908-1	Species	Accepted	Amaryllidaceae		Crinum		glaucum				A.Chev.		MÃ©m. Soc. Bot. France	0.480556	-1912
119145-wcs	2	AFRICA	22	West Tropical Africa	NGA	Nigeria	0	0	0	119145-wcs	79890-1	Species	Accepted	Apocynaceae		Malouetia		bequaertiana				Woodson		Philipp. J. Sci.	60: 208	-1936
435853-az	2	AFRICA	22	West Tropical Africa	NGA	Nigeria	0	0	0	435853-az	71882-1	Species	Accepted	Anacardiaceae		Trichoscypha		lucens				Oliv.		Fl. Trop. Afr.	0.35	-1868
8752-wcs	2	AFRICA	22	West Tropical Africa	NGA	Nigeria	0	0	0	8752-wcs	71934-1	Species	Accepted	Ancistrocladaceae		Ancistrocladus		abbreviatus				Airy Shaw		Kew Bull.	0.213194	-1949
8768-wcs	2	AFRICA	22	West Tropical Africa	NGA	Nigeria	0	0	0	8768-wcs	975426-1	Species	Accepted	Ancistrocladaceae		Ancistrocladus		korupensis				D.W.Thomas & Gereau		Novon	0.468056	-1993
8780-wcs	2	AFRICA	22	West Tropical Africa	NGA	Nigeria	0	0	0	8780-wcs	71951-1	Species	Accepted	Ancistrocladaceae		Ancistrocladus		uncinatus				Hutch. & Dalziel		Fl. W. Trop. Afr.	0.177778	-1927
12563-wcs	2	AFRICA	22	West Tropical Africa	NGA	Nigeria	0	0	0	12563-wcs	85526-1	Species	Accepted	Araceae		Anubias		gilletii				De Wild. & T.Durand		Bull. Herb. Boissier	, sÃ©r. 2, 1: 845	-1901
12565-wcs	2	AFRICA	22	West Tropical Africa	NGA	Nigeria	0	0	0	12565-wcs	85529-1	Species	Accepted	Araceae		Anubias		hastifolia				Engl.		Mitt. Forschungsreisenden Danckelm.	0.186806	-1889
653261-az	2	AFRICA	22	West Tropical Africa	NGA	Nigeria	0	0	0	653261-az	72369-1	Species	Accepted	Annonaceae		Artabotrys		coccineus				Keay		Kew Bull.	0.395139	-1952
653375-az	2	AFRICA	22	West Tropical Africa	NGA	Nigeria	0	0	0	653375-az	72474-1	Species	Accepted	Annonaceae		Artabotrys		thomsonii				Oliv.		Fl. Trop. Afr.	01:29:00	-1868
653384-az	2	AFRICA	22	West Tropical Africa	NGA	Nigeria	0	0	0	653384-az	72482-1	Species	Accepted	Annonaceae		Artabotrys		velutinus				Scott Elliot		J. Linn. Soc., Bot.	30: 71	-1894
448214-az	2	AFRICA	22	West Tropical Africa	NGA	Nigeria	0	0	0	448214-az	75679-1	Species	Accepted	Annonaceae		Uvaria		farquharii				Hutch. & Dalziel		Fl. W. Trop. Afr.	01:50:00	-1927
448009-az	2	AFRICA	22	West Tropical Africa	NGA	Nigeria	0	0	0	448009-az	75920-1	Species	Accepted	Annonaceae		Uvaria		scabrida				Oliv.		Fl. Trop. Afr.	01:21:00	-1868
140119-wcs	2	AFRICA	22	West Tropical Africa	NGA	Nigeria	0	0	0	140119-wcs	80626-1	Species	Accepted	Apocynaceae		Oncinotis		gracilis				Stapf		Bull. Misc. Inform. Kew	1894: 124	-1894
140130-wcs	2	AFRICA	22	West Tropical Africa	NGA	Nigeria	0	0	0	140130-wcs	80638-1	Species	Accepted	Apocynaceae		Oncinotis		pontyi				Dubard		Notul. Syst. (Paris)	0.222917	-1912
140145-wcs	2	AFRICA	22	West Tropical Africa	NGA	Nigeria	0	0	0	140145-wcs	668550-1	Species	Accepted	Arecaceae		Oncocalamus		wrightianus				Hutch.		Kew Bull.	0.834028	-1963
158939-wcs	2	AFRICA	22	West Tropical Africa	NGA	Nigeria	0	0	0	158939-wcs	81145-1	Species	Accepted	Apocynaceae		Pleiocarpa		rostrata				Benth.		Hooker's Icon. Pl.	12: t. 1182	-1876
158978-wcs	2	AFRICA	22	West Tropical Africa	NGA	Nigeria	0	0	0	158978-wcs	81155-1	Species	Accepted	Apocynaceae		Pleioceras		barteri				Baill.		Bull. Mens. Soc. Linn. Paris	0.56875	-1888
161847-wcs	2	AFRICA	22	West Tropical Africa	NGA	Nigeria	0	0	0	161847-wcs	669221-1	Species	Accepted	Arecaceae		Podococcus		barteri				G.Mann & H.Wendl.		Trans. Linn. Soc. London	24: 426	-1864
5488-wcs	2	AFRICA	22	West Tropical Africa	NGA	Nigeria	0	0	0	5488-wcs	76437-1	Species	Accepted	Apocynaceae		Alafia		lucida				Stapf		Bull. Misc. Inform. Kew	1894: 122	-1894
5515-wcs	2	AFRICA	22	West Tropical Africa	NGA	Nigeria	0	0	0	5515-wcs	76464-1	Species	Accepted	Apocynaceae		Alafia		verschuerenii				De Wild.		Bull. Jard. Bot. Ã‰tat Bruxelles	0.278472	-1915
8832-wcs	2	AFRICA	22	West Tropical Africa	NGA	Nigeria	0	0	0	8832-wcs	76972-1	Species	Accepted	Apocynaceae		Ancylobothrys		pyriformis				Pierre		Bull. Mens. Soc. Linn. Paris	, n.s., 1: 127	-1898
8834-wcs	2	AFRICA	22	West Tropical Africa	NGA	Nigeria	0	0	0	8834-wcs	76975-1	Species	Accepted	Apocynaceae		Ancylobothrys		robusta				Pierre		Bull. Mens. Soc. Linn. Paris	, n.s., 1: 128	-1898
171095-wcs	2	AFRICA	22	West Tropical Africa	NGA	Nigeria	0	0	0	171095-wcs	81488-1	Species	Accepted	Apocynaceae		Pycnobotrya		nitida				Benth.		Hooker's Icon. Pl.	12: t. 1183	-1876
17608-wcs	2	AFRICA	22	West Tropical Africa	NGA	Nigeria	0	0	0	17608-wcs	89898-1	Species	Accepted	Araliaceae		Astropanax		barteri				Seem.		J. Bot.	0.247917	-1865
176743-wcs	2	AFRICA	22	West Tropical Africa	NGA	Nigeria	0	0	0	176743-wcs	669532-1	Species	Accepted	Arecaceae		Raphia		regalis				Becc.		Webbia	0.211806	-1910
176754-wcs	2	AFRICA	22	West Tropical Africa	NGA	Nigeria	0	0	0	176754-wcs	669541-1	Species	Accepted	Arecaceae		Raphia		vinifera				P.Beauv.		Fl. Oware	0.0951389	-1806
177696-wcs	2	AFRICA	22	West Tropical Africa	NGA	Nigeria	0	0	0	177696-wcs	88437-1	Species	Accepted	Araceae		Rhaphidophora		africana				N.E.Br.		Bull. Misc. Inform. Kew	1897: 286	-1897
19331-wcs	2	AFRICA	22	West Tropical Africa	NGA	Nigeria	0	0	0	19331-wcs	77484-1	Species	Accepted	Apocynaceae		Baissea		baillonii				Hua		Bull. Mens. Soc. Linn. Paris	, n.s., 1: 8	-1898
31039-wcs	2	AFRICA	22	West Tropical Africa	NGA	Nigeria	0	0	0	31039-wcs	77636-1	Species	Accepted	Apocynaceae		Callichilia		basileis				Beentje		Meded. Landbouwhoogeschool	3 days, 6:10:00	-1978
31040-wcs	2	AFRICA	22	West Tropical Africa	NGA	Nigeria	0	0	0	31040-wcs	77637-1	Species	Accepted	Apocynaceae		Callichilia		bequaertii				De Wild.		Pl. Bequaert.	0.320139	-1922
188759-wcs	2	AFRICA	22	West Tropical Africa	NGA	Nigeria	0	0	0	188759-wcs	669894-1	Species	Accepted	Arecaceae		Sclerosperma		mannii				H.Wendl.		Trans. Linn. Soc. London	24: 427	-1864
52685-wcs	2	AFRICA	22	West Tropical Africa	NGA	Nigeria	0	0	0	52685-wcs	78194-1	Species	Accepted	Apocynaceae		Cyclocotyla		congolensis				Stapf		Bull. Misc. Inform. Kew	1908: 260	-1908
53046-wcs	2	AFRICA	22	West Tropical Africa	NGA	Nigeria	0	0	0	53046-wcs	78198-1	Species	Accepted	Apocynaceae		Cylindropsis		parvifolia				Pierre		Bull. Mens. Soc. Linn. Paris	, n.s., 1: 39	-1898
503841-wcs	2	AFRICA	22	West Tropical Africa	NGA	Nigeria	0	0	0	503841-wcs	96350-1	Species	Accepted	Apocynaceae		Cynanchum		longipes				N.E.Br.		Bull. Misc. Inform. Kew	1897: 273	-1897
198199-wcs	2	AFRICA	22	West Tropical Africa	NGA	Nigeria	0	0	0	198199-wcs	81865-1	Species	Accepted	Apocynaceae		Strophanthus		bullenianus				Mast.		Gard. Chron.	1870: 1471	-1870
198295-wcs	2	AFRICA	22	West Tropical Africa	NGA	Nigeria	0	0	0	198295-wcs	81960-1	Species	Accepted	Apocynaceae		Strophanthus		thollonii				Franch.		J. Bot. (Morot)	0.499306	-1893
200684-wcs	2	AFRICA	22	West Tropical Africa	NGA	Nigeria	0	0	0	200684-wcs	82107-1	Species	Accepted	Apocynaceae		Tabernaemontana		eglandulosa				Stapf		Bull. Misc. Inform. Kew	78 days, 22:24:00	-1894
255863-wcs	2	AFRICA	22	West Tropical Africa	NGA	Nigeria	0	0	0	255863-wcs	20010850-1	Species	Accepted	Arecaceae		Oncocalamus		tuleyi				Sunderl.		J. Bamboo Rattan	0.295139	-2002
52250-wcs	2	AFRICA	22	West Tropical Africa	NGA	Nigeria	0	0	0	52250-wcs	903988-1	Species	Accepted	Araceae		Culcasia		ekongoloi				NtÃ©pÃ©-NyamÃ¨		Bull. Mus. Natl. Hist. Nat., B, Adansonia	1984: 316	-1984
52274-wcs	2	AFRICA	22	West Tropical Africa	NGA	Nigeria	0	0	0	52274-wcs	86788-1	Species	Accepted	Araceae		Culcasia		scandens				P.Beauv.		Fl. Oware	01:05:00	-1803
52276-wcs	2	AFRICA	22	West Tropical Africa	NGA	Nigeria	0	0	0	52276-wcs	903990-1	Species	Accepted	Araceae		Culcasia		simiarum				NtÃ©pÃ©-NyamÃ¨		Bull. Mus. Natl. Hist. Nat., B, Adansonia	1984: 320	-1984
29439-wcs	2	AFRICA	22	West Tropical Africa	NGA	Nigeria	0	0	0	29439-wcs	665039-1	Species	Accepted	Arecaceae		Calamus		deerratus				G.Mann & H.Wendl.		Trans. Linn. Soc. London	24: 429	-1864
302271-wcs	2	AFRICA	22	West Tropical Africa	NGA	Nigeria	0	0	0	302271-wcs	532817-1	Species	Accepted	Asparagaceae		Chlorophytum		debile				Baker		Trans. Linn. Soc. London, Bot.	0.222222	-1878
304586-wcs	2	AFRICA	22	West Tropical Africa	NGA	Nigeria	0	0	0	304586-wcs	534122-1	Species	Accepted	Asparagaceae		Dracaena		bicolor				Hook.		Bot. Mag.	87: t. 5248	-1861
304674-wcs	2	AFRICA	22	West Tropical Africa	NGA	Nigeria	0	0	0	304674-wcs	534219-1	Species	Accepted	Asparagaceae		Dracaena		goldieana				Bullen ex Mast. & T.Moore		Gard. Chron.	1872: 1232	-1872
304751-wcs	2	AFRICA	22	West Tropical Africa	NGA	Nigeria	0	0	0	304751-wcs	534303-1	Species	Accepted	Asparagaceae		Dracaena		nyangensis				Pellegr.		Bull. Mus. Natl. Hist. Nat.	, sÃ©r. 2, 2: 571	-1930
70698-wcs	2	AFRICA	22	West Tropical Africa	NGA	Nigeria	0	0	0	70698-wcs	666847-1	Species	Accepted	Arecaceae		Eremospatha		quinquecostulata				Becc.		Webbia	0.31875	-1910
70703-wcs	2	AFRICA	22	West Tropical Africa	NGA	Nigeria	0	0	0	70703-wcs	666852-1	Species	Accepted	Arecaceae		Eremospatha		wendlandiana				Dammer ex Becc.		Webbia	0.326389	-1910
651448-az	2	AFRICA	22	West Tropical Africa	NGA	Nigeria	0	0	0	651448-az	92971-1	Species	Accepted	Aristolochiaceae		Aristolochia		goldieana				Hook.f.		Trans. Linn. Soc. London	25: 185	-1865
651971-az	2	AFRICA	22	West Tropical Africa	NGA	Nigeria	0	0	0	651971-az	93400-1	Species	Accepted	Aristolochiaceae		Aristolochia		triactina				Hook.f.		Trans. Linn. Soc. London	25: 196	-1865
362023-wcs	2	AFRICA	22	West Tropical Africa	NGA	Nigeria	0	0	0	362023-wcs	104970-1	Species	Accepted	Begoniaceae		Begonia		kisuluana				BÃ¼ttner		Verh. Bot. Vereins Prov. Brandenburg	1 day, 8:45:00	-1890
862537-az	2	AFRICA	22	West Tropical Africa	NGA	Nigeria	0	0	0	862537-az	103640-1	Species	Accepted	Balsaminaceae		Impatiens		glandulisepala				Grey-Wilson		Kew Bull.	33: 643	-1979
329624-wcs	2	AFRICA	22	West Tropical Africa	NGA	Nigeria	0	0	0	329624-wcs	77065598-1	Species	Accepted	Burmanniaceae		Afrothismia		hydra				Sainge & T.Franke		Nordic J. Bot.	1.16597	-2005
222700-wcs	2	AFRICA	22	West Tropical Africa	NGA	Nigeria	0	0	0	222700-wcs	126620-1	Species	Accepted	Burmanniaceae		Burmannia		latialata				PobÃ©g.		Essai Fl. GuinÃ©e FranÃ§.	: 166	-1906
24045-wcs	2	AFRICA	22	West Tropical Africa	NGA	Nigeria	0	0	0	24045-wcs	605270-1	Species	Accepted	Cabombaceae		Brasenia		schreberi				J.F.Gmel.		Syst. Nat. ed. 13[bis]	: 853	-1791
353178-wcs	2	AFRICA	22	West Tropical Africa	NGA	Nigeria	0	0	0	353178-wcs	143359-1	Species	Accepted	Campanulaceae		Lobelia		hartlaubii				Buchenau		Abh. Naturwiss. Vereine Bremen	0.43125	-1881
352960-wcs	2	AFRICA	22	West Tropical Africa	NGA	Nigeria	0	0	0	352960-wcs	143789-1	Species	Accepted	Campanulaceae		Lobelia		rubescens				De Wild.		Rev. Zool. Bot. Africaines	8(Suppl. Bot.): 27	-1920
357100-wcs	2	AFRICA	22	West Tropical Africa	NGA	Nigeria	0	0	0	357100-wcs	145947-1	Species	Accepted	Campanulaceae		Wahlenbergia		silenoides				Hochst. ex A.Rich.		Tent. Fl. Abyss.	02:03:00	-1850
695587-az	2	AFRICA	22	West Tropical Africa	NGA	Nigeria	0	0	0	695587-az	430935-1	Species	Accepted	Celastraceae		Campylostemon		laurentii				De Wild.		Miss. Ã‰m. Laurent	: 240	-1906
695598-az	2	AFRICA	22	West Tropical Africa	NGA	Nigeria	0	0	0	695598-az	160003-1	Species	Accepted	Celastraceae		Campylostemon		warneckeanus				Loes. ex Fritsch		Beih. Bot. Centralbl.	0.697222	-1901
851267-az	2	AFRICA	22	West Tropical Africa	NGA	Nigeria	0	0	0	851267-az	161583-1	Species	Accepted	Celastraceae		Hippocratea		myriantha				Oliv.		Fl. Trop. Afr.	0.228472	-1868
482369-az	2	AFRICA	22	West Tropical Africa	NGA	Nigeria	0	0	0	482369-az	431149-1	Species	Accepted	Celastraceae		Salacia		alata				De Wild.		Miss. Ã‰m. Laurent	0.209028	-1906
482303-az	2	AFRICA	22	West Tropical Africa	NGA	Nigeria	0	0	0	482303-az	162553-1	Species	Accepted	Celastraceae		Salacia		chlorantha				Oliv.		Fl. Trop. Afr.	0.302083	-1868
482510-az	2	AFRICA	22	West Tropical Africa	NGA	Nigeria	0	0	0	482510-az	162580-1	Species	Accepted	Celastraceae		Salacia		elegans				Welw. ex Oliv.		Fl. Trop. Afr.	0.300694	-1868
482442-az	2	AFRICA	22	West Tropical Africa	NGA	Nigeria	0	0	0	482442-az	431226-1	Species	Accepted	Celastraceae		Salacia		hispida				Blakelock		Kew Bull.	0.627083	-1956
482443-az	2	AFRICA	22	West Tropical Africa	NGA	Nigeria	0	0	0	482443-az	431227-1	Species	Accepted	Celastraceae		Salacia		howesii				Hutch. & M.B.Moss		Bull. Misc. Inform. Kew	80 days, 9:22:00	-1928
482475-az	2	AFRICA	22	West Tropical Africa	NGA	Nigeria	0	0	0	482475-az	431246-1	Species	Accepted	Celastraceae		Salacia		laurentii				De Wild.		Miss. Ã‰m. Laurent	0.209028	-1906
481084-az	2	AFRICA	22	West Tropical Africa	NGA	Nigeria	0	0	0	481084-az	162628-1	Species	Accepted	Celastraceae		Salacia		lucida				Oliv.		Fl. Trop. Afr.	0.300694	-1868
481030-az	2	AFRICA	22	West Tropical Africa	NGA	Nigeria	0	0	0	481030-az	431304-1	Species	Accepted	Celastraceae		Salacia		pynaertii				De Wild.		Ann. Mus. Congo Belge, Bot.	, sÃ©r. 5, 2: 295	-1908
481222-az	2	AFRICA	22	West Tropical Africa	NGA	Nigeria	0	0	0	481222-az	431333-1	Species	Accepted	Celastraceae		Salacia		tuberculata				Blakelock		Kew Bull.	0.629167	-1956
732581-az	2	AFRICA	22	West Tropical Africa	NGA	Nigeria	0	0	0	732581-az	170071-1	Species	Accepted	Combretaceae		Combretum		excelsum				Keay		Kew Bull.	0.382639	-1952
732671-az	2	AFRICA	22	West Tropical Africa	NGA	Nigeria	0	0	0	732671-az	170155-1	Species	Accepted	Combretaceae		Combretum		homalioides				Hutch. & Dalziel		Fl. W. Trop. Afr.	0.195139	-1927
732727-az	2	AFRICA	22	West Tropical Africa	NGA	Nigeria	0	0	0	732727-az	170205-1	Species	Accepted	Combretaceae		Combretum		latialatum				Engl.		Monogr. Afrik. Pflanzen-Fam.	0.184722	-1899
732813-az	2	AFRICA	22	West Tropical Africa	NGA	Nigeria	0	0	0	732813-az	170278-1	Species	Accepted	Combretaceae		Combretum		micranthum				G.Don		Edinburgh Philos. J.	1.04653	-1824
732908-az	2	AFRICA	22	West Tropical Africa	NGA	Nigeria	0	0	0	732908-az	170361-1	Species	Accepted	Combretaceae		Combretum		pellegrinianum				Exell		J. Bot.	67: 177	-1929
732972-az	2	AFRICA	22	West Tropical Africa	NGA	Nigeria	0	0	0	732972-az	170415-1	Species	Accepted	Combretaceae		Combretum		racemosum				P.Beauv.		Fl. Oware	0.102083	-1806
235372-wcs	2	AFRICA	22	West Tropical Africa	NGA	Nigeria	0	0	0	235372-wcs	172484-1	Species	Accepted	Commelinaceae		Cyanotis		hepperi				Brenan		Kew Bull.	1.1875	-1968
266747-wcs	2	AFRICA	22	West Tropical Africa	NGA	Nigeria	0	0	0	266747-wcs	173097-1	Species	Accepted	Commelinaceae		Stanfieldiella		axillaris				J.K.Morton		J. Linn. Soc., Bot.	60: 207	-1967
728852-az	2	AFRICA	22	West Tropical Africa	NGA	Nigeria	0	0	0	728852-az	264219-1	Species	Accepted	Connaraceae		Cnestis		corniculata				Lam.		Encycl.	03:23:00	-1789
728882-az	2	AFRICA	22	West Tropical Africa	NGA	Nigeria	0	0	0	728882-az	264251-1	Species	Accepted	Connaraceae		Cnestis		macrantha				Baill.		Adansonia	0.459722	-1867
728883-az	2	AFRICA	22	West Tropical Africa	NGA	Nigeria	0	0	0	728883-az	264252-1	Species	Accepted	Connaraceae		Cnestis		macrophylla				Gilg ex G.Schellenb.		Mitt. Bot. Mus. Univ. ZÃ¼rich	2 days, 2:18:00	-1910
734297-az	2	AFRICA	22	West Tropical Africa	NGA	Nigeria	0	0	0	734297-az	264370-1	Species	Accepted	Connaraceae		Connarus		griffonianus				Baill.		Adansonia	0.454861	-1866
371155-az	2	AFRICA	22	West Tropical Africa	NGA	Nigeria	0	0	0	371155-az	264631-1	Species	Accepted	Connaraceae		Manotes		expansa				Sol. ex Planch.		Linnaea	1.26319	-1850
371156-az	2	AFRICA	22	West Tropical Africa	NGA	Nigeria	0	0	0	371156-az	264632-1	Species	Accepted	Connaraceae		Manotes		griffoniana				Baill.		Adansonia	0.461111	-1867
423629-az	2	AFRICA	22	West Tropical Africa	NGA	Nigeria	0	0	0	423629-az	264815-1	Species	Accepted	Connaraceae		Rourea		myriantha				Baill.		Adansonia	0.470833	-1868
479389-wcs	2	AFRICA	22	West Tropical Africa	NGA	Nigeria	0	0	0	479389-wcs	904740-1	Species	Accepted	Convolvulaceae		Neuropeltis		alnifolia				Lejoly & Lisowski		Bull. Jard. Bot. Natl. Belg.	54: 476	-1984
234687-wcs	2	AFRICA	22	West Tropical Africa	NGA	Nigeria	0	0	0	234687-wcs	796326-1	Species	Accepted	Costaceae		Costus		lucanusianus				J.Braun & K.Schum.		Ber. Deutsch. Schutzgeb.	0.188194	-1889
668377-az	2	AFRICA	22	West Tropical Africa	NGA	Nigeria	0	0	0	668377-az	291512-1	Species	Accepted	Cucurbitaceae		Bambekea		racemosa				Cogn.		Bull. Jard. Bot. Ã‰tat Bruxelles	0.288889	-1916
729091-az	2	AFRICA	22	West Tropical Africa	NGA	Nigeria	0	0	0	729091-az	291979-1	Species	Accepted	Cucurbitaceae		Coccinia		keayana				R.Fern.		Bol. Soc. Brot.	, sÃ©r. 2, 33: 191	-1959
729094-az	2	AFRICA	22	West Tropical Africa	NGA	Nigeria	0	0	0	729094-az	60433059-2	Species	Accepted	Cucurbitaceae		Coccinia		longicarpa				Jongkind		Blumea	49: 83	-2004
238855-wcs	2	AFRICA	22	West Tropical Africa	NGA	Nigeria	0	0	0	238855-wcs	306171-1	Species	Accepted	Cyperaceae		Cyperus		tonkinensis				C.B.Clarke		Bull. Misc. Inform. Kew, Addit. Ser.	08:11:00	-1908
245258-wcs	2	AFRICA	22	West Tropical Africa	NGA	Nigeria	0	0	0	245258-wcs	307695-1	Species	Accepted	Cyperaceae		Fimbristylis		aphylla				Steud.		Syn. Pl. Glumac.	0.1625	-1855
245413-wcs	2	AFRICA	22	West Tropical Africa	NGA	Nigeria	0	0	0	245413-wcs	307835-1	Species	Accepted	Cyperaceae		Fimbristylis		cymosa				R.Br.		Prodr. Fl. Nov. Holland.	: 228	-1810
245674-wcs	2	AFRICA	22	West Tropical Africa	NGA	Nigeria	0	0	0	245674-wcs	308035-1	Species	Accepted	Cyperaceae		Fimbristylis		littoralis				Gaudich.		Voy. Uranie	: 413	-1829
246423-wcs	2	AFRICA	22	West Tropical Africa	NGA	Nigeria	0	0	0	246423-wcs	308552-1	Species	Accepted	Cyperaceae		Fuirena		umbellata				Rottb.		Descr. Icon. Rar. Pl.	: 70	-1773
249732-wcs	2	AFRICA	22	West Tropical Africa	NGA	Nigeria	0	0	0	249732-wcs	308982-1	Species	Accepted	Cyperaceae		Hypolytrum		purpurascens				Cherm.		Bull. Soc. Bot. France	80: 508	-1933
253054-wcs	2	AFRICA	22	West Tropical Africa	NGA	Nigeria	0	0	0	253054-wcs	310447-1	Species	Accepted	Cyperaceae		Mapania		amplivaginata				K.Schum.		Notizbl. KÃ¶nigl. Bot. Gart. Berlin	0.197917	-1901
253200-wcs	2	AFRICA	22	West Tropical Africa	NGA	Nigeria	0	0	0	253200-wcs	310558-1	Species	Accepted	Cyperaceae		Mapania		rhynchocarpa				Lorougnon & Raynal		Adansonia	, n.s., 8: 419	-1968
254464-wcs	2	AFRICA	22	West Tropical Africa	NGA	Nigeria	0	0	0	254464-wcs	77177204-1	Species	Accepted	Cyperaceae		Microdracoides		squamosa				Hua		Bull. Mus. Hist. Nat. (Paris)	0.793056	-1906
460973-wcs	2	AFRICA	22	West Tropical Africa	NGA	Nigeria	0	0	0	460973-wcs	60456395-2	Species	Accepted	Cyperaceae		Scleria		gaertneri				Raddi		Atti Reale Accad. Lucchese Sci.	0.313194	-1823
765813-az	2	AFRICA	22	West Tropical Africa	NGA	Nigeria	0	0	0	765813-az	163191-1	Species	Accepted	Dichapetalaceae		Dichapetalum		crassifolium				Chodat		Bull. Herb. Boissier	0.591667	-1895
765821-az	2	AFRICA	22	West Tropical Africa	NGA	Nigeria	0	0	0	765821-az	163197-1	Species	Accepted	Dichapetalaceae		Dichapetalum		dewevrei				De Wild. & T.Durand		Ann. Mus. Congo Belge, Bot.	, sÃ©r. 3, 1: 41	-1901
765855-az	2	AFRICA	22	West Tropical Africa	NGA	Nigeria	0	0	0	765855-az	163208-1	Species	Accepted	Dichapetalaceae		Dichapetalum		fructuosum				Hiern		Cat. Afr. Pl.	0.1375	-1896
766109-az	2	AFRICA	22	West Tropical Africa	NGA	Nigeria	0	0	0	766109-az	163280-1	Species	Accepted	Dichapetalaceae		Dichapetalum		umbellatum				Chodat		Bull. Herb. Boissier	0.590972	-1895
433810-az	2	AFRICA	22	West Tropical Africa	NGA	Nigeria	0	0	0	433810-az	317471-1	Species	Accepted	Dilleniaceae		Tetracera		potatoria				Afzel. ex G.Don		Gen. Hist.	0.0895833	-1831
240931-wcs	2	AFRICA	22	West Tropical Africa	NGA	Nigeria	0	0	0	240931-wcs	318603-1	Species	Accepted	Dioscoreaceae		Dioscorea		smilacifolia				De Wild. & T.Durand		Ann. Mus. Congo Belge, Bot.	, sÃ©r. 2, 1(1): 58	-1899
243481-wcs	2	AFRICA	22	West Tropical Africa	NGA	Nigeria	0	0	0	243481-wcs	1004865-1	Species	Accepted	Eriocaulaceae		Eriocaulon		asteroides				S.M.Phillips		Kew Bull.	53: 943	-1998
243500-wcs	2	AFRICA	22	West Tropical Africa	NGA	Nigeria	0	0	0	243500-wcs	1013850-1	Species	Accepted	Eriocaulaceae		Eriocaulon		bamendae				S.M.Phillips		Kew Bull.	55: 195	-2000
254369-wcs	2	AFRICA	22	West Tropical Africa	NGA	Nigeria	0	0	0	254369-wcs	335967-1	Species	Accepted	Eriocaulaceae		Mesanthemum		jaegeri				Jacq.-FÃ©l.		Bull. Soc. Bot. France	94: 146	-1947
862-wcs	2	AFRICA	22	West Tropical Africa	NGA	Nigeria	0	0	0	862-wcs	337590-1	Species	Accepted	Euphorbiaceae		Acalypha		manniana				MÃ¼ll.Arg.		Flora	47: 441	-1864
33992-wcs	2	AFRICA	22	West Tropical Africa	NGA	Nigeria	0	0	0	33992-wcs	44556-2	Species	Accepted	Euphorbiaceae		Caperonia		latifolia				Pax		Bol. Soc. Brot.	0.527083	-1892
80519-wcs	2	AFRICA	22	West Tropical Africa	NGA	Nigeria	0	0	0	80519-wcs	347070-1	Species	Accepted	Euphorbiaceae		Euphorbia		lateriflora				Schumach.		Beskr. Guin. Pl.	: 252	-1827
120292-wcs	2	AFRICA	22	West Tropical Africa	NGA	Nigeria	0	0	0	120292-wcs	351978-1	Species	Accepted	Euphorbiaceae		Manniophyton		fulvum				MÃ¼ll.Arg.		J. Bot.	0.313889	-1864
171102-wcs	2	AFRICA	22	West Tropical Africa	NGA	Nigeria	0	0	0	171102-wcs	355122-1	Species	Accepted	Euphorbiaceae		Pycnocoma		cornuta				MÃ¼ll.Arg.		Flora	47: 483	-1864
639643-az	2	AFRICA	22	West Tropical Africa	NGA	Nigeria	0	0	0	639643-az	474103-1	Species	Accepted	Fabaceae		Angylocalyx		talbotii				Baker f. ex Hutch. & Dalziel		Fl. W. Trop. Afr.	0.299306	-1928
695111-az	2	AFRICA	22	West Tropical Africa	NGA	Nigeria	0	0	0	695111-az	483496-1	Species	Accepted	Fabaceae		Camoensia		brevicalyx				Benth.		Trans. Linn. Soc. London	25: 302	-1865
743308-az	2	AFRICA	22	West Tropical Africa	NGA	Nigeria	0	0	0	743308-az	487848-1	Species	Accepted	Fabaceae		Crotalaria		bamendae				Hepper		Kew Bull.	0.540972	-1956
755521-az	2	AFRICA	22	West Tropical Africa	NGA	Nigeria	0	0	0	755521-az	490161-1	Species	Accepted	Fabaceae		Dalbergia		dalzielii				Baker f. ex Hutch. & Dalziel		Fl. W. Trop. Afr.	0.301389	-1928
755589-az	2	AFRICA	22	West Tropical Africa	NGA	Nigeria	0	0	0	755589-az	490221-1	Species	Accepted	Fabaceae		Dalbergia		gilletii				De Wild.		Ann. Mus. Congo Belge, Bot.	, sÃ©r. 5, 1: 265	-1906
755693-az	2	AFRICA	22	West Tropical Africa	NGA	Nigeria	0	0	0	755693-az	490304-1	Species	Accepted	Fabaceae		Dalbergia		louisii				Cronquist		Bull. Jard. Bot. Ã‰tat Bruxelles	1.06736	-1952
778088-az	2	AFRICA	22	West Tropical Africa	NGA	Nigeria	0	0	0	778088-az	493481-1	Species	Accepted	Fabaceae		Droogmansia		mildbraedii				Schindl.		Repert. Spec. Nov. Regni Veg.	1.10556	-1926
797110-az	2	AFRICA	22	West Tropical Africa	NGA	Nigeria	0	0	0	797110-az	494108-1	Species	Accepted	Fabaceae		Eriosema		nutans				Schinz		Bull. Herb. Boissier	, sÃ©r. 2, 8: 629	-1908
833545-az	2	AFRICA	22	West Tropical Africa	NGA	Nigeria	0	0	0	833545-az	497081-1	Species	Accepted	Fabaceae		Griffonia		physocarpa				Baill.		Adansonia	0.380556	-1865
345815-az	2	AFRICA	22	West Tropical Africa	NGA	Nigeria	0	0	0	345815-az	502296-1	Species	Accepted	Fabaceae		Leptoderris		aurantiaca				Dunn		Bull. Misc. Inform. Kew	1914: 245	-1914
368092-az	2	AFRICA	22	West Tropical Africa	NGA	Nigeria	0	0	0	368092-az	507320-1	Species	Accepted	Fabaceae		Millettia		chrysophylla				Dunn		J. Bot.	49: 220	-1911
367795-az	2	AFRICA	22	West Tropical Africa	NGA	Nigeria	0	0	0	367795-az	507406-1	Species	Accepted	Fabaceae		Millettia		kennedyi				Hoyle		Bull. Misc. Inform. Kew	1934: 184	-1934
367905-az	2	AFRICA	22	West Tropical Africa	NGA	Nigeria	0	0	0	367905-az	507486-1	Species	Accepted	Fabaceae		Millettia		pilosa				Hutch. & Dalziel		Fl. W. Trop. Afr.	0.30625	-1928
535161-az	2	AFRICA	22	West Tropical Africa	NGA	Nigeria	0	0	0	535161-az	515968-1	Species	Accepted	Fabaceae		Psophocarpus		palustris				Desv.		Ann. Sci. Nat. (Paris)	0.666667	-1826
470334-az	2	AFRICA	22	West Tropical Africa	NGA	Nigeria	0	0	0	470334-az	526022-1	Species	Accepted	Fabaceae		Zornia		glochidiata				Rchb. ex DC.		Prodr.	0.302778	-1825
246141-wcs	2	AFRICA	22	West Tropical Africa	NGA	Nigeria	0	0	0	246141-wcs	366163-1	Species	Accepted	Flagellariaceae		Flagellaria		guineensis				Schumach.		Beskr. Guin. Pl.	: 181	-1827
589799-az	2	AFRICA	22	West Tropical Africa	NGA	Nigeria	0	0	0	589799-az	370618-1	Species	Accepted	Gentianaceae		Sebaea		brachyphylla				Griseb.		Gen. Sp. Gent.	: 170	-1838
861958-az	2	AFRICA	22	West Tropical Africa	NGA	Nigeria	0	0	0	861958-az	170659-1	Species	Accepted	Hernandiaceae		Illigera		pentaphylla				Welw.		Trans. Linn. Soc. London	1 day, 3:26:00	-1869
1155262-az	2	AFRICA	22	West Tropical Africa	NGA	Nigeria	0	0	0	1155262-az	17228990-1	Species	Accepted	Hymenophyllaceae		Trichomanes		dregei				Bosch		Ned. Kruidk. Arch.	0.425	-1859
1155832-az	2	AFRICA	22	West Tropical Africa	NGA	Nigeria	0	0	0	1155832-az	17229610-1	Species	Accepted	Hymenophyllaceae		Trichomanes		giganteum				Bory ex Willd.		Sp. Pl., ed. 4	, 5: 514	-1810
278947-wcs	2	AFRICA	22	West Tropical Africa	NGA	Nigeria	0	0	0	278947-wcs	65344-1	Species	Accepted	Hypoxidaceae		Hypoxis		angustifolia				Lam.		Encycl.	0.251389	-1789
859972-az	2	AFRICA	22	West Tropical Africa	NGA	Nigeria	0	0	0	859972-az	607929-1	Species	Accepted	Icacinaceae		Icacina		mannii				Oliv.		Fl. Trop. Afr.	0.289583	-1868
859978-az	2	AFRICA	22	West Tropical Africa	NGA	Nigeria	0	0	0	859978-az	607933-1	Species	Accepted	Icacinaceae		Icacina		trichantha				Oliv.		Fl. Trop. Afr.	0.290278	-1868
866059-az	2	AFRICA	22	West Tropical Africa	NGA	Nigeria	0	0	0	866059-az	607934-1	Species	Accepted	Icacinaceae		Iodes		africana				Welw. ex Oliv.		Fl. Trop. Afr.	0.290278	-1868
866069-az	2	AFRICA	22	West Tropical Africa	NGA	Nigeria	0	0	0	866069-az	607941-1	Species	Accepted	Icacinaceae		Iodes		klaineana				Pierre		Bull. Mens. Soc. Linn. Paris	1.00069	-1897
552747-az	2	AFRICA	22	West Tropical Africa	NGA	Nigeria	0	0	0	552747-az	608288-1	Species	Accepted	Icacinaceae		Pyrenacantha		vogeliana				Baill.		Adansonia	0.604861	-1872
43067-wcs	2	AFRICA	22	West Tropical Africa	NGA	Nigeria	0	0	0	43067-wcs	862410-1	Species	Accepted	Lamiaceae		Clerodendrum		splendens				G.Don		Edinburgh Philos. J.	0.700694	-1824
45845-wcs	2	AFRICA	22	West Tropical Africa	NGA	Nigeria	0	0	0	45845-wcs	445901-1	Species	Accepted	Lamiaceae		Coleus		alpinus				Vatke		Linnaea	37: 322	-1872
45873-wcs	2	AFRICA	22	West Tropical Africa	NGA	Nigeria	0	0	0	45873-wcs	445931-1	Species	Accepted	Lamiaceae		Coleus		caillei				A.Chev. ex Hutch. & Dalziel		Fl. W. Trop. Afr.	0.285417	-1931
46014-wcs	2	AFRICA	22	West Tropical Africa	NGA	Nigeria	0	0	0	46014-wcs	446076-1	Species	Accepted	Lamiaceae		Coleus		mannii				Hook.f.		J. Proc. Linn. Soc., Bot.	0.438194	-1864
313177-wcs	2	AFRICA	22	West Tropical Africa	NGA	Nigeria	0	0	0	313177-wcs	469473-1	Species	Accepted	Lecythidaceae		Napoleonaea		lutea				Baker f. ex Hutch. & Dalziel		Fl. W. Trop. Afr.	0.183333	-1927
313191-wcs	2	AFRICA	22	West Tropical Africa	NGA	Nigeria	0	0	0	313191-wcs	469477-1	Species	Accepted	Lecythidaceae		Napoleonaea		reptans				Baker f. ex Hutch. & Dalziel		Fl. W. Trop. Afr.	0.183333	-1927
518429-wcs	2	AFRICA	22	West Tropical Africa	NGA	Nigeria	0	0	0	518429-wcs	526834-1	Species	Accepted	Lentibulariaceae		Utricularia		inflexa				Forssk.		Fl. Aegypt.-Arab.	: 9	-1775
518524-wcs	2	AFRICA	22	West Tropical Africa	NGA	Nigeria	0	0	0	518524-wcs	526907-1	Species	Accepted	Lentibulariaceae		Utricularia		mannii				Oliv.		J. Linn. Soc., Bot.	0.478472	-1865
518707-wcs	2	AFRICA	22	West Tropical Africa	NGA	Nigeria	0	0	0	518707-wcs	527052-1	Species	Accepted	Lentibulariaceae		Utricularia		reflexa				Oliv.		J. Linn. Soc., Bot.	0.476389	-1865
518798-wcs	2	AFRICA	22	West Tropical Africa	NGA	Nigeria	0	0	0	518798-wcs	527123-1	Species	Accepted	Lentibulariaceae		Utricularia		stanfieldii				P.Taylor		Taxon	0.704167	-1963
518801-wcs	2	AFRICA	22	West Tropical Africa	NGA	Nigeria	0	0	0	518801-wcs	527125-1	Species	Accepted	Lentibulariaceae		Utricularia		stellaris				L.f.		Suppl. Pl.	: 86	-1782
854813-az	2	AFRICA	22	West Tropical Africa	NGA	Nigeria	0	0	0	854813-az	544227-1	Species	Accepted	Linaceae		Hugonia		macrophylla				Oliv.		Fl. Trop. Afr.	0.229861	-1868
854822-az	2	AFRICA	22	West Tropical Africa	NGA	Nigeria	0	0	0	854822-az	544237-1	Species	Accepted	Linaceae		Hugonia		obtusifolia				C.H.Wright		Bull. Misc. Inform. Kew	1901: 119	-1901
854839-az	2	AFRICA	22	West Tropical Africa	NGA	Nigeria	0	0	0	854839-az	544257-1	Species	Accepted	Linaceae		Hugonia		spicata				Oliv.		Fl. Trop. Afr.	0.229167	-1868
854843-az	2	AFRICA	22	West Tropical Africa	NGA	Nigeria	0	0	0	854843-az	544260-1	Species	Accepted	Linaceae		Hugonia		talbotii				De Wild.		Pl. Bequaert.	0.365972	-1927
1146645-az	2	AFRICA	22	West Tropical Africa	NGA	Nigeria	0	0	0	1146645-az	17134850-1	Species	Accepted	Lindsaeaceae		Lindsaea		ensifolia				Sw.		J. Bot. (Schrader)	1800(2): 77	-1801
597825-az	2	AFRICA	22	West Tropical Africa	NGA	Nigeria	0	0	0	597825-az	547073-1	Species	Accepted	Loganiaceae		Strychnos		boonei				De Wild.		Bull. Jard. Bot. Ã‰tat Bruxelles	05:45:00	-1915
597914-az	2	AFRICA	22	West Tropical Africa	NGA	Nigeria	0	0	0	597914-az	547167-1	Species	Accepted	Loganiaceae		Strychnos		dolichothyrsa				Gilg ex Onochie & Hepper		Kew Bull.	0.934028
597884-az	2	AFRICA	22	West Tropical Africa	NGA	Nigeria	0	0	0	597884-az	547209-1	Species	Accepted	Loganiaceae		Strychnos		gnetifolia				Gilg ex Onochie & Hepper		Kew Bull.	0.934028
598104-az	2	AFRICA	22	West Tropical Africa	NGA	Nigeria	0	0	0	598104-az	547359-1	Species	Accepted	Loganiaceae		Strychnos		ndengensis				Pellegr.		Bull. Mus. Natl. Hist. Nat.	33: 267	-1927
598176-az	2	AFRICA	22	West Tropical Africa	NGA	Nigeria	0	0	0	598176-az	547459-1	Species	Accepted	Loganiaceae		Strychnos		samba				P.A.Duvign.		Bull. SÃ©ances Inst. Roy. Colon. Belge	0.941667	-1948
595083-az	2	AFRICA	22	West Tropical Africa	NGA	Nigeria	0	0	0	595083-az	547542-1	Species	Accepted	Loganiaceae		Strychnos		urceolata				Leeuwenb.		Acta Bot. Neerl.	0.740278	-1965
449366-az	2	AFRICA	22	West Tropical Africa	NGA	Nigeria	0	0	0	449366-az	547612-1	Species	Accepted	Loganiaceae		Usteria		guineensis				Willd.		Schriften Ges. Naturf. Freunde Berlin	10:55:00	-1792
844672-az	2	AFRICA	22	West Tropical Africa	NGA	Nigeria	0	0	0	844672-az	1003097-1	Species	Accepted	Loranthaceae		Helixanthera		spathulata				Wiens & Polhill		Mistletoes Africa	: 80	-1998
515666-az	2	AFRICA	22	West Tropical Africa	NGA	Nigeria	0	0	0	515666-az	557878-1	Species	Accepted	Malpighiaceae		Triaspis		stipulata				Oliv.		Fl. Trop. Afr.	0.236806	-1868
636755-az	2	AFRICA	22	West Tropical Africa	NGA	Nigeria	0	0	0	636755-az	833242-1	Species	Accepted	Malvaceae		Ancistrocarpus		densispinosus				Oliv.		J. Linn. Soc., Bot.	0.495833	-1867
730676-az	2	AFRICA	22	West Tropical Africa	NGA	Nigeria	0	0	0	730676-az	822763-1	Species	Accepted	Malvaceae		Cola		philipi-jonesii				Brenan & Keay		Hooker's Icon. Pl.	36: t. 3534	-1956
833343-az	2	AFRICA	22	West Tropical Africa	NGA	Nigeria	0	0	0	833343-az	834490-1	Species	Accepted	Malvaceae		Grewia		pubescens				P.Beauv.		Fl. Oware	0.136111	-1819
508548-az	2	AFRICA	22	West Tropical Africa	NGA	Nigeria	0	0	0	508548-az	824503-1	Species	Accepted	Malvaceae		Melochia		melissifolia				Benth.		J. Bot. (Hooker)	0.25625	-1841
595449-az	2	AFRICA	22	West Tropical Africa	NGA	Nigeria	0	0	0	595449-az	563820-1	Species	Accepted	Malvaceae		Sida		hyssopifolia				C.Presl		Reliq. Haenk.	0.159028	-1835
517869-az	2	AFRICA	22	West Tropical Africa	NGA	Nigeria	0	0	0	517869-az	835851-1	Species	Accepted	Malvaceae		Triumfetta		jaegeri				Hochr.		Candollea	11:37:00	-1947
518514-az	2	AFRICA	22	West Tropical Africa	NGA	Nigeria	0	0	0	518514-az	320787-2	Species	Accepted	Malvaceae		Triumfetta		rhomboidea				Jacq.		Enum. Syst. Pl.	: 22	-1760
249805-wcs	2	AFRICA	22	West Tropical Africa	NGA	Nigeria	0	0	0	249805-wcs	565102-1	Species	Accepted	Marantaceae		Hypselodelphys		scandens				Louis & Mullend.		Bull. Soc. Roy. Bot. Belgique	3 days, 11:14:00	-1950
1218315-az	2	AFRICA	22	West Tropical Africa	NGA	Nigeria	0	0	0	1218315-az	77182566-1	Species	Accepted	Marattiaceae		Ptisana		senterreana				Christenh.		Global Fl.	04:03:00	-2018
1022728-az	2	AFRICA	22	West Tropical Africa	NGA	Nigeria	0	0	0	1022728-az	576809-1	Species	Accepted	Melastomataceae		Tristemma		mauritianum				J.F.Gmel.		Syst. Nat. ed. 13[bis]	2(1): 693	-1791
515377-az	2	AFRICA	22	West Tropical Africa	NGA	Nigeria	0	0	0	515377-az	579816-1	Species	Accepted	Meliaceae		Turraea		pellegriniana				Keay		Bull. Jard. Bot. Ã‰tat Bruxelles	26: 189	-1956
547808-az	2	AFRICA	22	West Tropical Africa	NGA	Nigeria	0	0	0	547808-az	581283-1	Species	Accepted	Menispermaceae		Perichasma		laetificata				Miers		Ann. Mag. Nat. Hist.	, ser. 3, 18: 22	-1866
601571-az	2	AFRICA	22	West Tropical Africa	NGA	Nigeria	0	0	0	601571-az	581382-1	Species	Accepted	Menispermaceae		Sphenocentrum		jollyanum				Pierre		Bull. Mens. Soc. Linn. Paris	, n.s., 1: 79	-1898
601459-az	2	AFRICA	22	West Tropical Africa	NGA	Nigeria	0	0	0	601459-az	581508-1	Species	Accepted	Menispermaceae		Synclisia		scabrida				Miers		Ann. Mag. Nat. Hist.	, ser. 3, 20: 171	-1867
775743-az	2	AFRICA	22	West Tropical Africa	NGA	Nigeria	0	0	0	775743-az	583071-1	Species	Accepted	Moraceae		Dorstenia		lujae				De Wild.		Icon. Horti Then.	: t. 211	-1907
775748-az	2	AFRICA	22	West Tropical Africa	NGA	Nigeria	0	0	0	775748-az	851587-1	Species	Accepted	Moraceae		Dorstenia		mannii				Hook.f.		Bot. Mag.	97: t. 5908	-1871
775845-az	2	AFRICA	22	West Tropical Africa	NGA	Nigeria	0	0	0	775845-az	851624-1	Species	Accepted	Moraceae		Dorstenia		psilurus				Welw.		Trans. Linn. Soc. London	27: 71	-1869
810189-az	2	AFRICA	22	West Tropical Africa	NGA	Nigeria	0	0	0	810189-az	852728-1	Species	Accepted	Moraceae		Ficus		demeusei				Warb.		Ann. Mus. Congo Belge, Bot.	, sÃ©r. 6, 1: 20	-1904
811783-az	2	AFRICA	22	West Tropical Africa	NGA	Nigeria	0	0	0	811783-az	853439-1	Species	Accepted	Moraceae		Ficus		polita				Vahl		Enum. Pl.	0.209722	-1805
602823-az	2	AFRICA	22	West Tropical Africa	NGA	Nigeria	0	0	0	602823-az	856530-1	Species	Accepted	Moraceae		Scyphosyce		manniana				Baill.		Adansonia	0.661806	-1875
602822-az	2	AFRICA	22	West Tropical Africa	NGA	Nigeria	0	0	0	602822-az	584597-1	Species	Accepted	Moraceae		Scyphosyce		pandurata				Hutch.		Bull. Misc. Inform. Kew	1919: 263	-1919
1142327-az	2	AFRICA	22	West Tropical Africa	NGA	Nigeria	0	0	0	1142327-az	17167400-1	Species	Accepted	Ophioglossaceae		Ophioglossum		costatum				R.Br.		Prodr. Fl. Nov. Holland.	: 163	-1810
8748-wcs	2	AFRICA	22	West Tropical Africa	NGA	Nigeria	0	0	0	8748-wcs	615793-1	Species	Accepted	Orchidaceae		Ancistrochilus		rothschildianus				O'Brien		Gard. Chron.	, ser. 3, 41: 51	-1907
8805-wcs	2	AFRICA	22	West Tropical Africa	NGA	Nigeria	0	0	0	8805-wcs	615806-1	Species	Accepted	Orchidaceae		Ancistrorhynchus		recurvus				Finet		MÃ©m. Soc. Bot. France	09:46:00	-1907
8808-wcs	2	AFRICA	22	West Tropical Africa	NGA	Nigeria	0	0	0	8808-wcs	615809-1	Species	Accepted	Orchidaceae		Ancistrorhynchus		serratus				Summerh.		Kew Bull.	0.96875	-1966
9168-wcs	2	AFRICA	22	West Tropical Africa	NGA	Nigeria	0	0	0	9168-wcs	615900-1	Species	Accepted	Orchidaceae		Angraecopsis		elliptica				Summerh.		Bot. Mus. Leafl.	0.756944	-1951
9219-wcs	2	AFRICA	22	West Tropical Africa	NGA	Nigeria	0	0	0	9219-wcs	615945-1	Species	Accepted	Orchidaceae		Angraecum		aporoides				Summerh.		Kew Bull.	1.09722	-1964
9356-wcs	2	AFRICA	22	West Tropical Africa	NGA	Nigeria	0	0	0	9356-wcs	616083-1	Species	Accepted	Orchidaceae		Angraecum		distichum				Lindl.		Edwards's Bot. Reg.	21: t. 1781	-1835
9376-wcs	2	AFRICA	22	West Tropical Africa	NGA	Nigeria	0	0	0	9376-wcs	616099-1	Species	Accepted	Orchidaceae		Angraecum		egertonii				Rendle		Cat. Pl. Oban	: 107	-1913
9377-wcs	2	AFRICA	22	West Tropical Africa	NGA	Nigeria	0	0	0	9377-wcs	616100-1	Species	Accepted	Orchidaceae		Angraecum		eichlerianum				Kraenzl.		Gart.-Zeitung (Berlin)	0.343056	-1882
9471-wcs	2	AFRICA	22	West Tropical Africa	NGA	Nigeria	0	0	0	9471-wcs	616194-1	Species	Accepted	Orchidaceae		Angraecum		infundibulare				Lindl.		J. Proc. Linn. Soc., Bot.	0.344444	-1862
9505-wcs	2	AFRICA	22	West Tropical Africa	NGA	Nigeria	0	0	0	9505-wcs	20000697-1	Species	Accepted	Orchidaceae		Angraecum		lisowskianum				Szlach. & Olszewski		Fl. Cameroun	36: 892	-2001
9544-wcs	2	AFRICA	22	West Tropical Africa	NGA	Nigeria	0	0	0	9544-wcs	616272-1	Species	Accepted	Orchidaceae		Angraecum		moandense				De Wild.		Bull. Jard. Bot. Ã‰tat Bruxelles	0.338889	-1916
18428-wcs	2	AFRICA	22	West Tropical Africa	NGA	Nigeria	0	0	0	18428-wcs	617349-1	Species	Accepted	Orchidaceae		Auxopus		macranthus				Summerh.		Kew Bull.	0.574306
25171-wcs	2	AFRICA	22	West Tropical Africa	NGA	Nigeria	0	0	0	25171-wcs	618331-1	Species	Accepted	Orchidaceae		Bulbophyllum		apetalum				Lindl.		J. Proc. Linn. Soc., Bot.	0.338194	-1862
25379-wcs	2	AFRICA	22	West Tropical Africa	NGA	Nigeria	0	0	0	25379-wcs	618518-1	Species	Accepted	Orchidaceae		Bulbophyllum		calvum				Summerh.		Kew Bull.	0.961806	-1966
25735-wcs	2	AFRICA	22	West Tropical Africa	NGA	Nigeria	0	0	0	25735-wcs	931733-1	Species	Accepted	Orchidaceae		Bulbophyllum		dolabriforme				J.J.Verm.		Kew Bull.	42: 263	-1987
25799-wcs	2	AFRICA	22	West Tropical Africa	NGA	Nigeria	0	0	0	25799-wcs	618864-1	Species	Accepted	Orchidaceae		Bulbophyllum		encephalodes				Summerh.		Bot. Mus. Leafl.	0.741667	-1951
26190-wcs	2	AFRICA	22	West Tropical Africa	NGA	Nigeria	0	0	0	26190-wcs	619186-1	Species	Accepted	Orchidaceae		Bulbophyllum		intertextum				Lindl.		J. Proc. Linn. Soc., Bot.	0.338194	-1862
26461-wcs	2	AFRICA	22	West Tropical Africa	NGA	Nigeria	0	0	0	26461-wcs	619397-1	Species	Accepted	Orchidaceae		Bulbophyllum		lupulinum				Lindl.		J. Proc. Linn. Soc., Bot.	0.3375	-1862
26730-wcs	2	AFRICA	22	West Tropical Africa	NGA	Nigeria	0	0	0	26730-wcs	619639-1	Species	Accepted	Orchidaceae		Bulbophyllum		nigericum				Summerh.		Kew Bull.	0.879861	-1962
26994-wcs	2	AFRICA	22	West Tropical Africa	NGA	Nigeria	0	0	0	26994-wcs	619855-1	Species	Accepted	Orchidaceae		Bulbophyllum		pipio				Rchb.f.		Linnaea	41: 92	-1876
27037-wcs	2	AFRICA	22	West Tropical Africa	NGA	Nigeria	0	0	0	27037-wcs	619891-1	Species	Accepted	Orchidaceae		Bulbophyllum		porphyrostachys				Summerh.		Bot. Mus. Leafl.	0.743056	-1951
77618-wcs	2	AFRICA	22	West Tropical Africa	NGA	Nigeria	0	0	0	77618-wcs	634628-1	Species	Accepted	Orchidaceae		Eulophia		gracilis				Lindl.		Bot. Reg.	9: t. 742	-1823
95085-wcs	2	AFRICA	22	West Tropical Africa	NGA	Nigeria	0	0	0	95085-wcs	637652-1	Species	Accepted	Orchidaceae		Habenaria		mannii				Hook.f.		J. Proc. Linn. Soc., Bot.	0.445833	-1864
95209-wcs	2	AFRICA	22	West Tropical Africa	NGA	Nigeria	0	0	0	95209-wcs	637771-1	Species	Accepted	Orchidaceae		Habenaria		nigrescens				Summerh.		Kew Bull.	0.947917	-1966
95347-wcs	2	AFRICA	22	West Tropical Africa	NGA	Nigeria	0	0	0	95347-wcs	637895-1	Species	Accepted	Orchidaceae		Habenaria		phylacocheira				Summerh.		Bull. Misc. Inform. Kew	1932: 190	-1932
95406-wcs	2	AFRICA	22	West Tropical Africa	NGA	Nigeria	0	0	0	95406-wcs	637948-1	Species	Accepted	Orchidaceae		Habenaria		prionocraspedon				Summerh.		Bull. Misc. Inform. Kew	1932: 342	-1932
112708-wcs	2	AFRICA	22	West Tropical Africa	NGA	Nigeria	0	0	0	112708-wcs	140957-2	Species	Accepted	Orchidaceae		Liparis		caillei				Finet		Bull. Soc. Bot. France	56: 97	-1909
113212-wcs	2	AFRICA	22	West Tropical Africa	NGA	Nigeria	0	0	0	113212-wcs	641220-1	Species	Accepted	Orchidaceae		Liparis		suborbicularis				Summerh.		Bull. Misc. Inform. Kew	1934: 210	-1934
120284-wcs	2	AFRICA	22	West Tropical Africa	NGA	Nigeria	0	0	0	120284-wcs	642619-1	Species	Accepted	Orchidaceae		Manniella		gustavi				Rchb.f.		Otia Bot. Hamburg.	: 109	-1881
127010-wcs	2	AFRICA	22	West Tropical Africa	NGA	Nigeria	0	0	0	127010-wcs	644159-1	Species	Accepted	Orchidaceae		Microcoelia		microglossa				Summerh.		Bull. Misc. Inform. Kew	1936: 231	-1936
162664-wcs	2	AFRICA	22	West Tropical Africa	NGA	Nigeria	0	0	0	162664-wcs	654213-1	Species	Accepted	Orchidaceae		Polystachya		affinis				Lindl.		Gen. Sp. Orchid. Pl.	: 73	-1830
162666-wcs	2	AFRICA	22	West Tropical Africa	NGA	Nigeria	0	0	0	162666-wcs	654214-1	Species	Accepted	Orchidaceae		Polystachya		albescens				Ridl.		Bol. Soc. Brot.	0.346528	-1887
162675-wcs	2	AFRICA	22	West Tropical Africa	NGA	Nigeria	0	0	0	162675-wcs	654216-1	Species	Accepted	Orchidaceae		Polystachya		alpina				Lindl.		J. Proc. Linn. Soc., Bot.	0.340972	-1862
162681-wcs	2	AFRICA	22	West Tropical Africa	NGA	Nigeria	0	0	0	162681-wcs	990444-1	Species	Accepted	Orchidaceae		Polystachya		anthoceros				la Croix & P.J.Cribb		Kew Bull.	51: 571	-1996
162699-wcs	2	AFRICA	22	West Tropical Africa	NGA	Nigeria	0	0	0	162699-wcs	654235-1	Species	Accepted	Orchidaceae		Polystachya		bifida				Lindl.		J. Proc. Linn. Soc., Bot.	0.339583	-1862
162723-wcs	2	AFRICA	22	West Tropical Africa	NGA	Nigeria	0	0	0	162723-wcs	654253-1	Species	Accepted	Orchidaceae		Polystachya		camaridioides				Summerh.		Kew Bull.	0.577083	-1957
162746-wcs	2	AFRICA	22	West Tropical Africa	NGA	Nigeria	0	0	0	162746-wcs	654277-1	Species	Accepted	Orchidaceae		Polystachya		cooperi				Summerh.		Kew Bull.	1.09236	-1964
162748-wcs	2	AFRICA	22	West Tropical Africa	NGA	Nigeria	0	0	0	162748-wcs	654279-1	Species	Accepted	Orchidaceae		Polystachya		coriscensis				Rchb.f.		Otia Bot. Hamburg.	: 112	-1881
162768-wcs	2	AFRICA	22	West Tropical Africa	NGA	Nigeria	0	0	0	162768-wcs	654291-1	Species	Accepted	Orchidaceae		Polystachya		dalzielii				Summerh.		Bull. Misc. Inform. Kew	1927: 418	-1927
162782-wcs	2	AFRICA	22	West Tropical Africa	NGA	Nigeria	0	0	0	162782-wcs	654306-1	Species	Accepted	Orchidaceae		Polystachya		elegans				Rchb.f.		Otia Bot. Hamburg.	: 113	-1881
162805-wcs	2	AFRICA	22	West Tropical Africa	NGA	Nigeria	0	0	0	162805-wcs	654330-1	Species	Accepted	Orchidaceae		Polystachya		fulvilabia				Schltr.		Notizbl. Bot. Gart. Berlin-Dahlem	0.484722	-1918
162865-wcs	2	AFRICA	22	West Tropical Africa	NGA	Nigeria	0	0	0	162865-wcs	654385-1	Species	Accepted	Orchidaceae		Polystachya		kingii				Summerh.		Kew Bull.	1.09375	-1964
162879-wcs	2	AFRICA	22	West Tropical Africa	NGA	Nigeria	0	0	0	162879-wcs	654395-1	Species	Accepted	Orchidaceae		Polystachya		laxiflora				Lindl.		J. Proc. Linn. Soc., Bot.	0.339583	-1862
162884-wcs	2	AFRICA	22	West Tropical Africa	NGA	Nigeria	0	0	0	162884-wcs	20000653-1	Species	Accepted	Orchidaceae		Polystachya		letouzeyana				Szlach. & Olszewski		Fl. Cameroun	35: 520	-2001
162936-wcs	2	AFRICA	22	West Tropical Africa	NGA	Nigeria	0	0	0	162936-wcs	654443-1	Species	Accepted	Orchidaceae		Polystachya		mukandaensis				De Wild.		Not. Pl. Util. Congo	0.138194	-1903
162964-wcs	2	AFRICA	22	West Tropical Africa	NGA	Nigeria	0	0	0	162964-wcs	654469-1	Species	Accepted	Orchidaceae		Polystachya		parva				Summerh.		Bot. Mus. Leafl.	0.614583	-1942
163000-wcs	2	AFRICA	22	West Tropical Africa	NGA	Nigeria	0	0	0	163000-wcs	654499-1	Species	Accepted	Orchidaceae		Polystachya		pyramidalis				Lindl.		J. Proc. Linn. Soc., Bot.	0.340278	-1862
163003-wcs	2	AFRICA	22	West Tropical Africa	NGA	Nigeria	0	0	0	163003-wcs	654502-1	Species	Accepted	Orchidaceae		Polystachya		ramulosa				Lindl.		Edwards's Bot. Reg.	24(Misc.): 76	-1838
163027-wcs	2	AFRICA	22	West Tropical Africa	NGA	Nigeria	0	0	0	163027-wcs	654527-1	Species	Accepted	Orchidaceae		Polystachya		seticaulis				Rendle		Cat. Pl. Oban	: 104	-1913
176693-wcs	2	AFRICA	22	West Tropical Africa	NGA	Nigeria	0	0	0	176693-wcs	655464-1	Species	Accepted	Orchidaceae		Rangaeris		trilobata				Summerh.		Bull. Misc. Inform. Kew	1936: 229	-1936
178024-wcs	2	AFRICA	22	West Tropical Africa	NGA	Nigeria	0	0	0	178024-wcs	655652-1	Species	Accepted	Orchidaceae		Rhipidoglossum		longicalcar				Summerh.		Bull. Misc. Inform. Kew	1936: 226	-1936
211833-wcs	2	AFRICA	22	West Tropical Africa	NGA	Nigeria	0	0	0	211833-wcs	661139-1	Species	Accepted	Orchidaceae		Vanilla		africana				Lindl.		J. Proc. Linn. Soc., Bot.	0.345139	-1862
211910-wcs	2	AFRICA	22	West Tropical Africa	NGA	Nigeria	0	0	0	211910-wcs	661208-1	Species	Accepted	Orchidaceae		Vanilla		imperialis				Kraenzl.		Notizbl. KÃ¶nigl. Bot. Gart. Berlin	0.149306	-1896
211933-wcs	2	AFRICA	22	West Tropical Africa	NGA	Nigeria	0	0	0	211933-wcs	661230-1	Species	Accepted	Orchidaceae		Vanilla		nigerica				Rendle		Cat. Pl. Oban	: 108	-1913
676211-az	2	AFRICA	22	West Tropical Africa	NGA	Nigeria	0	0	0	676211-az	371969-1	Species	Accepted	Oxalidaceae		Biophytum		umbraculum				Welw.		Apont.	: 590	-1859
676215-az	2	AFRICA	22	West Tropical Africa	NGA	Nigeria	0	0	0	676215-az	663060-1	Species	Accepted	Oxalidaceae		Biophytum		zenkeri				Guillaumin		Notul. Syst. (Paris)	01:26:00	-1909
153770-wcs	2	AFRICA	22	West Tropical Africa	NGA	Nigeria	0	0	0	153770-wcs	353819-1	Species	Accepted	Phyllanthaceae		Phyllanthus		dusenii				Hutch.		Bull. Misc. Inform. Kew	1911: 314	-1911
154300-wcs	2	AFRICA	22	West Tropical Africa	NGA	Nigeria	0	0	0	154300-wcs	354223-1	Species	Accepted	Phyllanthaceae		Phyllanthus		mannianus				MÃ¼ll.Arg.		Flora	47: 514	-1864
154450-wcs	2	AFRICA	22	West Tropical Africa	NGA	Nigeria	0	0	0	154450-wcs	354340-1	Species	Accepted	Phyllanthaceae		Phyllanthus		nigericus				Brenan		Kew Bull.	0.357639	-1950
155158-wcs	2	AFRICA	22	West Tropical Africa	NGA	Nigeria	0	0	0	155158-wcs	354864-1	Species	Accepted	Phyllanthaceae		Phyllanthus		welwitschianus				MÃ¼ll.Arg.		J. Bot.	0.3125	-1864
557313-az	2	AFRICA	22	West Tropical Africa	NGA	Nigeria	0	0	0	557313-az	678589-1	Species	Accepted	Piperaceae		Peperomia		fernandopoiana				C.DC.		J. Bot.	0.259722	-1866
557720-az	2	AFRICA	22	West Tropical Africa	NGA	Nigeria	0	0	0	557720-az	680780-1	Species	Accepted	Piperaceae		Piper		capense				L.f.		Suppl. Pl.	: 90	-1782
558170-az	2	AFRICA	22	West Tropical Africa	NGA	Nigeria	0	0	0	558170-az	681598-1	Species	Accepted	Piperaceae		Piper		guineense				Schumach. & Thonn.		Beskr. Guin. Pl.	: 19	-1827
393168-wcs	2	AFRICA	22	West Tropical Africa	NGA	Nigeria	0	0	0	393168-wcs	388445-1	Species	Accepted	Poaceae		Andropogon		pusillus				Hook.f.		J. Proc. Linn. Soc., Bot.	0.453472	-1864
406030-wcs	2	AFRICA	22	West Tropical Africa	NGA	Nigeria	0	0	0	406030-wcs	396815-1	Species	Accepted	Poaceae		Ctenium		ledermannii				Pilg.		Notizbl. Bot. Gart. Berlin-Dahlem	0.457639	-1924
409062-wcs	2	AFRICA	22	West Tropical Africa	NGA	Nigeria	0	0	0	409062-wcs	329014-2	Species	Accepted	Poaceae		Digitaria		horizontalis				Willd.		Enum. Pl.	: 92	-1809
418126-wcs	2	AFRICA	22	West Tropical Africa	NGA	Nigeria	0	0	0	418126-wcs	404335-1	Species	Accepted	Poaceae		Guaduella		humilis				Clayton		Kew Bull.	0.838889	-1962
420305-wcs	2	AFRICA	22	West Tropical Africa	NGA	Nigeria	0	0	0	420305-wcs	405899-1	Species	Accepted	Poaceae		Isachne		albens				Trin.		Sp. Gram.	1: t. 85	-1827
422205-wcs	2	AFRICA	22	West Tropical Africa	NGA	Nigeria	0	0	0	422205-wcs	407044-1	Species	Accepted	Poaceae		Leptaspis		zeylanica				Nees ex Steud.		Syn. Pl. Glumac.	01:08:00	-1853
1153354-az	2	AFRICA	22	West Tropical Africa	NGA	Nigeria	0	0	0	1153354-az	17165610-1	Species	Accepted	Polypodiaceae		Oleandra		distenta				Kunze		Bot. Zeitung (Berlin)	0.615972	-1851
248962-wcs	2	AFRICA	22	West Tropical Africa	NGA	Nigeria	0	0	0	248962-wcs	698059-1	Species	Accepted	Pontederiaceae		Heteranthera		callifolia				Rchb. ex Kunth		Enum. Pl.	0.252083	-1843
259490-wcs	2	AFRICA	22	West Tropical Africa	NGA	Nigeria	0	0	0	259490-wcs	698167-1	Species	Accepted	Pontederiaceae		Pontederia		natans				P.Beauv.		Fl. Oware	02:18:00	-1810
788204-az	2	AFRICA	22	West Tropical Africa	NGA	Nigeria	0	0	0	788204-az	588468-1	Species	Accepted	Primulaceae		Embelia		schimperi				Vatke		Linnaea	40: 206	-1876
1144428-az	2	AFRICA	22	West Tropical Africa	NGA	Nigeria	0	0	0	1144428-az	17010830-1	Species	Accepted	Pteridaceae		Adiantum		incisum				Forssk.		Fl. Aegypt.-Arab.	: 187	-1775
1144937-az	2	AFRICA	22	West Tropical Africa	NGA	Nigeria	0	0	0	1144937-az	17012100-1	Species	Accepted	Pteridaceae		Adiantum		patens				Willd.		Sp. Pl., ed. 4	, 5: 439	-1810
1146759-az	2	AFRICA	22	West Tropical Africa	NGA	Nigeria	0	0	0	1146759-az	17217170-1	Species	Accepted	Pteridaceae		Pteris		tripartita				Sw.		J. Bot. (Schrader)	1800(2): 67	-1801
726083-az	2	AFRICA	22	West Tropical Africa	NGA	Nigeria	0	0	0	726083-az	709737-1	Species	Accepted	Ranunculaceae		Clematis		grandiflora				DC.		Syst. Nat.	0.146528	-1817
831452-az	2	AFRICA	22	West Tropical Africa	NGA	Nigeria	0	0	0	831452-az	717485-1	Species	Accepted	Rhamnaceae		Gouania		longispicata				Engl.		Pflanzenw. Ost-Afrikas	, C: 256	-1895
451797-az	2	AFRICA	22	West Tropical Africa	NGA	Nigeria	0	0	0	451797-az	719106-1	Species	Accepted	Rhamnaceae		Ventilago		africana				Exell		J. Bot.	65(Suppl. 1): 80	-1927
38514-wcs	2	AFRICA	22	West Tropical Africa	NGA	Nigeria	0	0	0	38514-wcs	1017493-1	Species	Accepted	Rubiaceae		Chassalia		laikomensis				Cheek		Kew Bull.	55: 884	-2000
45638-wcs	2	AFRICA	22	West Tropical Africa	NGA	Nigeria	0	0	0	45638-wcs	747191-1	Species	Accepted	Rubiaceae		Coffea		mayombensis				A.Chev.		Rev. Bot. Appl. Agric. Trop.	1.07083	-1939
52516-wcs	2	AFRICA	22	West Tropical Africa	NGA	Nigeria	0	0	0	52516-wcs	748082-1	Species	Accepted	Rubiaceae		Cuviera		truncata				Hutch. & Dalziel		Fl. W. Trop. Afr.	0.165278	-1931
88451-wcs	2	AFRICA	22	West Tropical Africa	NGA	Nigeria	0	0	0	88451-wcs	751250-1	Species	Accepted	Rubiaceae		Gardenia		sokotensis				Hutch.		Bull. Misc. Inform. Kew	1912: 99	-1912
97907-wcs	2	AFRICA	22	West Tropical Africa	NGA	Nigeria	0	0	0	97907-wcs	753035-1	Species	Accepted	Rubiaceae		Hekistocarpa		minutiflora				Hook.f.		Hooker's Icon. Pl.	12: t. 1151	-1873
103418-wcs	2	AFRICA	22	West Tropical Africa	NGA	Nigeria	0	0	0	103418-wcs	753897-1	Species	Accepted	Rubiaceae		Ixora		delicatula				Keay		Bull. Jard. Bot. Ã‰tat Bruxelles	27: 96	-1957
110892-wcs	2	AFRICA	22	West Tropical Africa	NGA	Nigeria	0	0	0	110892-wcs	755237-1	Species	Accepted	Rubiaceae		Leptactina		densiflora				Hook.f.		Hooker's Icon. Pl.	0.509722	-1871
117151-wcs	2	AFRICA	22	West Tropical Africa	NGA	Nigeria	0	0	0	117151-wcs	755532-1	Species	Accepted	Rubiaceae		Macrosphyra		brachysiphon				Wernham		J. Bot.	55: 79	-1917
463488-wcs	2	AFRICA	22	West Tropical Africa	NGA	Nigeria	0	0	0	463488-wcs	77103660-1	Species	Accepted	Rubiaceae		Mussaenda		epiphytica				Cheek		Nordic J. Bot.	27: 456	-2009
144952-wcs	2	AFRICA	22	West Tropical Africa	NGA	Nigeria	0	0	0	144952-wcs	758783-1	Species	Accepted	Rubiaceae		Oxyanthus		laxiflorus				K.Schum. ex Hutch. & Dalziel		Fl. W. Trop. Afr.	0.138194	-1931
148535-wcs	2	AFRICA	22	West Tropical Africa	NGA	Nigeria	0	0	0	148535-wcs	759733-1	Species	Accepted	Rubiaceae		Pavetta		hierniana				Bremek.		Repert. Spec. Nov. Regni Veg.	37: 76	-1934
148773-wcs	2	AFRICA	22	West Tropical Africa	NGA	Nigeria	0	0	0	148773-wcs	759910-1	Species	Accepted	Rubiaceae		Pavetta		obanica				Bremek.		Repert. Spec. Nov. Regni Veg.	37: 77	-1934
163882-wcs	2	AFRICA	22	West Tropical Africa	NGA	Nigeria	0	0	0	163882-wcs	761061-1	Species	Accepted	Rubiaceae		Pouchetia		baumanniana				BÃ¼ttner		Verh. Bot. Vereins Prov. Brandenburg	31: 83	-1889
169308-wcs	2	AFRICA	22	West Tropical Africa	NGA	Nigeria	0	0	0	169308-wcs	763063-1	Species	Accepted	Rubiaceae		Psychotria		podocarpa				E.M.A.Petit		Bull. Jard. Bot. Ã‰tat Bruxelles	34: 145	-1964
180785-wcs	2	AFRICA	22	West Tropical Africa	NGA	Nigeria	0	0	0	180785-wcs	765661-1	Species	Accepted	Rubiaceae		Rutidea		dupuisii				De Wild.		Ann. Mus. Congo Belge, Bot.	, sÃ©r. 5, 2: 174	-1907
180810-wcs	2	AFRICA	22	West Tropical Africa	NGA	Nigeria	0	0	0	180810-wcs	765681-1	Species	Accepted	Rubiaceae		Rutidea		nigerica				Bridson		Kew Bull.	33: 258	-1978
180974-wcs	2	AFRICA	22	West Tropical Africa	NGA	Nigeria	0	0	0	180974-wcs	765770-1	Species	Accepted	Rubiaceae		Rytigynia		rubra				Robyns		Bull. Jard. Bot. Ã‰tat Bruxelles	0.570833	-1928
181113-wcs	2	AFRICA	22	West Tropical Africa	NGA	Nigeria	0	0	0	181113-wcs	765817-1	Species	Accepted	Rubiaceae		Sabicea		brevipes				Wernham		Monogr. Sabicea	: 58	-1914
181194-wcs	2	AFRICA	22	West Tropical Africa	NGA	Nigeria	0	0	0	181194-wcs	765883-1	Species	Accepted	Rubiaceae		Sabicea		johnstonii				K.Schum. ex Wernham		Monogr. Sabicea	: 66	-1914
181198-wcs	2	AFRICA	22	West Tropical Africa	NGA	Nigeria	0	0	0	181198-wcs	765887-1	Species	Accepted	Rubiaceae		Sabicea		lanuginosa				Wernham		Monogr. Sabicea	: 67	-1914
181214-wcs	2	AFRICA	22	West Tropical Africa	NGA	Nigeria	0	0	0	181214-wcs	765900-1	Species	Accepted	Rubiaceae		Sabicea		medusula				K.Schum. ex Wernham		Monogr. Sabicea	: 44	-1914
181282-wcs	2	AFRICA	22	West Tropical Africa	NGA	Nigeria	0	0	0	181282-wcs	765967-1	Species	Accepted	Rubiaceae		Sabicea		urceolata				Hepper		Kew Bull.	0.745139	-1958
190961-wcs	2	AFRICA	22	West Tropical Africa	NGA	Nigeria	0	0	0	190961-wcs	766371-1	Species	Accepted	Rubiaceae		Sherbournia		zenkeri				Hua		Bull. Soc. Hist. Nat. Autun	0.856944	-1901
198037-wcs	2	AFRICA	22	West Tropical Africa	NGA	Nigeria	0	0	0	198037-wcs	767167-1	Species	Accepted	Rubiaceae		Stipularia		africana				P.Beauv.		Fl. Oware	02:26:00	-1807
201754-wcs	2	AFRICA	22	West Tropical Africa	NGA	Nigeria	0	0	0	201754-wcs	767456-1	Species	Accepted	Rubiaceae		Tarenna		eketensis				Wernham		J. Bot.	2 days, 4:04:00	-1914
209741-wcs	2	AFRICA	22	West Tropical Africa	NGA	Nigeria	0	0	0	209741-wcs	768207-1	Species	Accepted	Rubiaceae		Uncaria		africana				G.Don		Gen. Hist.	0.452083	-1834
461848-az	2	AFRICA	22	West Tropical Africa	NGA	Nigeria	0	0	0	461848-az	552308-1	Species	Accepted	Santalaceae		Viscum		congolense				De Wild. & T.Durand		Bull. Herb. Boissier	, sÃ©r. 2, 1: 44	-1900
543283-az	2	AFRICA	22	West Tropical Africa	NGA	Nigeria	0	0	0	543283-az	784021-1	Species	Accepted	Sapindaceae		Pancovia		sessiliflora				Hutch. & Dalziel		Fl. W. Trop. Afr.	0.391667	-1928
1138481-az	2	AFRICA	22	West Tropical Africa	NGA	Nigeria	0	0	0	1138481-az	77186880-1	Species	Accepted	Selaginellaceae		Selaginella		blepharophylla				Alston		MÃ©m. Inst. FranÃ§. Afrique Noire	2 days, 2:40:00	-1957
1138522-az	2	AFRICA	22	West Tropical Africa	NGA	Nigeria	0	0	0	1138522-az	77186649-1	Species	Accepted	Selaginellaceae		Selaginella		cathedrifolia				Spring		MÃ©m. Acad. Roy. Sci. Belgique	24: 112	-1849
1138657-az	2	AFRICA	22	West Tropical Africa	NGA	Nigeria	0	0	0	1138657-az	60467453-2	Species	Accepted	Selaginellaceae		Selaginella		goudotiana				Spring		Bull. Acad. Roy. Sci. Bruxelles	0.513889	-1843
1138723-az	2	AFRICA	22	West Tropical Africa	NGA	Nigeria	0	0	0	1138723-az	77186705-1	Species	Accepted	Selaginellaceae		Selaginella		kalbreyeri				Baker		J. Bot.	1.10833	-1884
1138818-az	2	AFRICA	22	West Tropical Africa	NGA	Nigeria	0	0	0	1138818-az	77186654-1	Species	Accepted	Selaginellaceae		Selaginella		molleri				Hieron.		Nat. Pflanzenfam.	1(4): 697	-1902
1138819-az	2	AFRICA	22	West Tropical Africa	NGA	Nigeria	0	0	0	1138819-az	77186642-1	Species	Accepted	Selaginellaceae		Selaginella		molliceps				Spring		MÃ©m. Acad. Roy. Sci. Belgique	24: 257	-1849
1139029-az	2	AFRICA	22	West Tropical Africa	NGA	Nigeria	0	0	0	1139029-az	77186701-1	Species	Accepted	Selaginellaceae		Selaginella		tenerrima				A.Braun ex Kuhn		Filic. Afr.	: 193	-1868
1139034-az	2	AFRICA	22	West Tropical Africa	NGA	Nigeria	0	0	0	1139034-az	77186925-1	Species	Accepted	Selaginellaceae		Selaginella		thomensis				Alston		Cat. Vasc. Pl. S. TomÃ©	: 97	-1944
288528-wcs	2	AFRICA	22	West Tropical Africa	NGA	Nigeria	0	0	0	288528-wcs	541268-1	Species	Accepted	Smilacaceae		Smilax		anceps				Willd.		Sp. Pl., ed. 4	, 4: 782	-1806
1032687-az	2	AFRICA	22	West Tropical Africa	NGA	Nigeria	0	0	0	1032687-az	821239-1	Species	Accepted	Solanaceae		Solanum		terminale				Forssk.		Fl. Aegypt.-Arab.	: 45	-1775
605571-az	2	AFRICA	22	West Tropical Africa	NGA	Nigeria	0	0	0	605571-az	145463-1	Species	Accepted	Sphenocleaceae		Sphenoclea		zeylanica				Gaertn.		Fruct. Sem. Pl.	0.120139	-1788
303729-wcs	2	AFRICA	22	West Tropical Africa	NGA	Nigeria	0	0	0	303729-wcs	429674-1	Species	Accepted	Tecophilaeaceae		Cyanastrum		cordifolium				Oliv.		Hooker's Icon. Pl.	20: t. 1965	-1891
436305-az	2	AFRICA	22	West Tropical Africa	NGA	Nigeria	0	0	0	436305-az	56169-1	Species	Accepted	Thomandersiaceae		Thomandersia		laurentii				De Wild.		Miss. Ã‰m. Laurent	: 180	-1905
395890-az	2	AFRICA	22	West Tropical Africa	NGA	Nigeria	0	0	0	395890-az	832256-1	Species	Accepted	Thymelaeaceae		Octolepis		casearia				Oliv.		J. Linn. Soc., Bot.	0.445139	-1865
787059-az	2	AFRICA	22	West Tropical Africa	NGA	Nigeria	0	0	0	787059-az	852040-1	Species	Accepted	Urticaceae		Elatostema		monticola				Hook.f.		J. Proc. Linn. Soc., Bot.	0.441667	-1863
545215-az	2	AFRICA	22	West Tropical Africa	NGA	Nigeria	0	0	0	545215-az	855738-1	Species	Accepted	Urticaceae		Pilea		rivularis				Wedd.		Arch. Mus. Hist. Nat.	0.559722	-1856
448444-az	2	AFRICA	22	West Tropical Africa	NGA	Nigeria	0	0	0	448444-az	857006-1	Species	Accepted	Urticaceae		Urera		flamigniana				Lambinon		Bull. Soc. Roy. Bot. Belgique	91: 199	-1959
446480-az	2	AFRICA	22	West Tropical Africa	NGA	Nigeria	0	0	0	446480-az	857073-1	Species	Accepted	Urticaceae		Urera		talbotii				Rendle		J. Bot.	54: 369	-1916
446478-az	2	AFRICA	22	West Tropical Africa	NGA	Nigeria	0	0	0	446478-az	857075-1	Species	Accepted	Urticaceae		Urera		thonneri				De Wild. & T.Durand		Bull. Soc. Roy. Bot. Belgique	, Compt. Rend. 38: 48	-1899
113625-wcs	2	AFRICA	22	West Tropical Africa	NGA	Nigeria	0	0	0	113625-wcs	863736-1	Species	Accepted	Verbenaceae		Lippia		multiflora				Moldenke		Phytologia	0.241667	-1949
528791-az	2	AFRICA	22	West Tropical Africa	NGA	Nigeria	0	0	0	528791-az	867342-1	Species	Accepted	Violaceae		Rinorea		parviflora				Chipp		Bull. Misc. Inform. Kew	1923: 295	-1923
528796-az	2	AFRICA	22	West Tropical Africa	NGA	Nigeria	0	0	0	528796-az	867349-1	Species	Accepted	Violaceae		Rinorea		pilosa				Chipp		Bull. Misc. Inform. Kew	1923: 294	-1923
722209-az	2	AFRICA	22	West Tropical Africa	NGA	Nigeria	0	0	0	722209-az	67532-1	Species	Accepted	Vitaceae		Cissus		barbeyana				De Wild. & T.Durand		Ann. Mus. Congo Belge, Bot.	, sÃ©r. 2, 1(2): 11	-1900
528419-wcs	2	AFRICA	22	West Tropical Africa	NGA	Nigeria	0	0	0	528419-wcs	77185956-1	Species	Accepted	Zingiberaceae		Aframomum		fragrans				D.J.Harris & Wortley		Syst. Bot. Monogr.	104: 136	-2018
218395-wcs	2	AFRICA	22	West Tropical Africa	NGA	Nigeria	0	0	0	218395-wcs	984068-1	Species	Accepted	Zingiberaceae		Aframomum		makandensis				Dhetchuvi		Bull. Jard. Bot. Natl. Belg.	64: 197	-1995
260857-wcs	2	AFRICA	22	West Tropical Africa	NGA	Nigeria	0	0	0	260857-wcs	798009-1	Species	Accepted	Zingiberaceae		Renealmia		africana				Benth.		Hooker's Icon. Pl.	15: t. 1430	-1883
683377-az	2	AFRICA	22	West Tropical Africa	NGA	Nigeria	0	0	0	683377-az	46674-1	Species	Accepted	Acanthaceae		Brillantaisia		owariensis				P.Beauv.		Fl. Oware	0.130556	-1818
330746-az	2	AFRICA	22	West Tropical Africa	NGA	Nigeria	0	0	0	330746-az	50703-1	Species	Accepted	Acanthaceae		Justicia		extensa				T.Anderson		J. Proc. Linn. Soc., Bot.	07:44:00	-1863
362446-az	2	AFRICA	22	West Tropical Africa	NGA	Nigeria	0	0	0	362446-az	52456-1	Species	Accepted	Acanthaceae		Mimulopsis		solmsii				Schweinf.		Verh. K. K. Zool.-Bot. Ges. Wien	1.22014	-1868
107760-wcs	2	AFRICA	22	West Tropical Africa	NGA	Nigeria	0	0	0	107760-wcs	79672-1	Species	Accepted	Apocynaceae		Landolphia		owariensis				P.Beauv.		Fl. Oware	01:54:00	-1806
300021-wcs	2	AFRICA	22	West Tropical Africa	NGA	Nigeria	0	0	0	300021-wcs	602880-1	Species	Accepted	Aponogetonaceae		Aponogeton		vallisnerioides				Baker		Trans. Linn. Soc. London, Bot.	0.193056	-1875
302305-wcs	2	AFRICA	22	West Tropical Africa	NGA	Nigeria	0	0	0	302305-wcs	532851-1	Species	Accepted	Asparagaceae		Chlorophytum		filipendulum				Baker		Trans. Linn. Soc. London, Bot.	0.222222	-1878
302549-wcs	2	AFRICA	22	West Tropical Africa	NGA	Nigeria	0	0	0	302549-wcs	533073-1	Species	Accepted	Asparagaceae		Chlorophytum		sparsiflorum				Baker		J. Linn. Soc., Bot.	0.850694	-1876
437251-az	2	AFRICA	22	West Tropical Africa	NGA	Nigeria	0	0	0	437251-az	329935-2	Species	Accepted	Balanophoraceae		Thonningia		sanguinea				Vahl		Skr. Naturhist.-Selsk.	0.336806	-1810
695582-az	2	AFRICA	22	West Tropical Africa	NGA	Nigeria	0	0	0	695582-az	160001-1	Species	Accepted	Celastraceae		Campylostemon		angolensis				Welw. ex Oliv.		J. Linn. Soc., Bot.	10:44:00	-1867
482297-az	2	AFRICA	22	West Tropical Africa	NGA	Nigeria	0	0	0	482297-az	162549-1	Species	Accepted	Celastraceae		Salacia		cerasifera				Welw. ex Oliv.		Fl. Trop. Afr.	0.302778	-1868
237734-wcs	2	AFRICA	22	West Tropical Africa	NGA	Nigeria	0	0	0	237734-wcs	305337-1	Species	Accepted	Cyperaceae		Cyperus		nuerensis				Boeckeler		Flora	62: 555	-1879
434862-az	2	AFRICA	22	West Tropical Africa	NGA	Nigeria	0	0	0	434862-az	317353-1	Species	Accepted	Dilleniaceae		Tetracera		alnifolia				Willd.		Sp. Pl., ed. 4	, 2: 1243	-1799
931-wcs	2	AFRICA	22	West Tropical Africa	NGA	Nigeria	0	0	0	931-wcs	337636-1	Species	Accepted	Euphorbiaceae		Acalypha		neptunica				MÃ¼ll.Arg.		Bremen Abh.	07:26:00	-1882
864547-az	2	AFRICA	22	West Tropical Africa	NGA	Nigeria	0	0	0	864547-az	499846-1	Species	Accepted	Fabaceae		Indigofera		polysphaera				Baker		Bull. Misc. Inform. Kew	1895: 65	-1895
864720-az	2	AFRICA	22	West Tropical Africa	NGA	Nigeria	0	0	0	864720-az	500006-1	Species	Accepted	Fabaceae		Indigofera		simplicifolia				Lam.		Encycl.	0.299306	-1789
450588-az	2	AFRICA	22	West Tropical Africa	NGA	Nigeria	0	0	0	450588-az	525442-1	Species	Accepted	Fabaceae		Vigna		multinervis				Hutch. & Dalziel		Fl. W. Trop. Afr.	0.325694	-1928
1144811-az	2	AFRICA	22	West Tropical Africa	NGA	Nigeria	0	0	0	1144811-az	17123620-1	Species	Accepted	Hymenophyllaceae		Hymenophyllum		kuhnii				C.Chr.		Index Filic.	: 363	-1905
43042-wcs	2	AFRICA	22	West Tropical Africa	NGA	Nigeria	0	0	0	43042-wcs	862391-1	Species	Accepted	Lamiaceae		Clerodendrum		silvanum				Henriq.		Bol. Soc. Brot.	0.519444	-1892
43165-wcs	2	AFRICA	22	West Tropical Africa	NGA	Nigeria	0	0	0	43165-wcs	862483-1	Species	Accepted	Lamiaceae		Clerodendrum		volubile				P.Beauv.		Fl. Oware	01:52:00	-1806
518128-wcs	2	AFRICA	22	West Tropical Africa	NGA	Nigeria	0	0	0	518128-wcs	526582-1	Species	Accepted	Lentibulariaceae		Utricularia		andongensis				Welw. ex Hiern		Cat. Afr. Pl.	0.588194	-1900
854829-az	2	AFRICA	22	West Tropical Africa	NGA	Nigeria	0	0	0	854829-az	544245-1	Species	Accepted	Linaceae		Hugonia		platysepala				Welw. ex Oliv.		Fl. Trop. Afr.	0.230556	-1868
813216-az	2	AFRICA	22	West Tropical Africa	NGA	Nigeria	0	0	0	813216-az	556331-1	Species	Accepted	Malpighiaceae		Flabellaria		paniculata				Cav.		Diss.	0.677778	-1790
400287-az	2	AFRICA	22	West Tropical Africa	NGA	Nigeria	0	0	0	400287-az	608095-1	Species	Accepted	Olacaceae		Olax		gambecola				Baill.		Adansonia	0.209028	-1862
25502-wcs	2	AFRICA	22	West Tropical Africa	NGA	Nigeria	0	0	0	25502-wcs	618615-1	Species	Accepted	Orchidaceae		Bulbophyllum		cochleatum				Lindl.		J. Proc. Linn. Soc., Bot.	0.336806	-1862
25948-wcs	2	AFRICA	22	West Tropical Africa	NGA	Nigeria	0	0	0	25948-wcs	618990-1	Species	Accepted	Orchidaceae		Bulbophyllum		fuscum				Lindl.		Edwards's Bot. Reg.	25: t. 3	-1839
26833-wcs	2	AFRICA	22	West Tropical Africa	NGA	Nigeria	0	0	0	26833-wcs	619719-1	Species	Accepted	Orchidaceae		Bulbophyllum		oreonastes				Rchb.f.		Otia Bot. Hamburg.	: 118	-1881
27258-wcs	2	AFRICA	22	West Tropical Africa	NGA	Nigeria	0	0	0	27258-wcs	620078-1	Species	Accepted	Orchidaceae		Bulbophyllum		saltatorium				Lindl.		Edwards's Bot. Reg.	23: t. 1970	-1837
154518-wcs	2	AFRICA	22	West Tropical Africa	NGA	Nigeria	0	0	0	154518-wcs	354382-1	Species	Accepted	Phyllanthaceae		Phyllanthus		odontadenius				MÃ¼ll.Arg.		J. Bot.	0.313194	-1864
555703-az	2	AFRICA	22	West Tropical Africa	NGA	Nigeria	0	0	0	555703-az	679144-1	Species	Accepted	Piperaceae		Peperomia		molleri				C.DC.		Bol. Soc. Brot.	0.523611	-1892
788139-az	2	AFRICA	22	West Tropical Africa	NGA	Nigeria	0	0	0	788139-az	588406-1	Species	Accepted	Primulaceae		Embelia		nilotica				Oliv.		Trans. Linn. Soc. London	29: 105	-1873
103285-wcs	2	AFRICA	22	West Tropical Africa	NGA	Nigeria	0	0	0	103285-wcs	753776-1	Species	Accepted	Rubiaceae		Ixora		brachypoda				DC.		Prodr.	0.505556	-1830
193836-wcs	2	AFRICA	22	West Tropical Africa	NGA	Nigeria	0	0	0	193836-wcs	766942-1	Species	Accepted	Rubiaceae		Spermacoce		ruelliae				DC.		Prodr.	0.551389	-1830
1139069-az	2	AFRICA	22	West Tropical Africa	NGA	Nigeria	0	0	0	1139069-az	60467443-2	Species	Accepted	Selaginellaceae		Selaginella		versicolor				Spring		Bull. Acad. Roy. Sci. Bruxelles	0.515972	-1843
1139078-az	2	AFRICA	22	West Tropical Africa	NGA	Nigeria	0	0	0	1139078-az	77186699-1	Species	Accepted	Selaginellaceae		Selaginella		vogelii				Spring		MÃ©m. Acad. Roy. Sci. Belgique	24: 170	-1849
624908-az	2	AFRICA	22	West Tropical Africa	NGA	Nigeria	0	0	0	624908-az	45156-1	Species	Accepted	Acanthaceae		Afrofittonia		silvestris				Lindau		Bot. Jahrb. Syst.	49: 407	-1913
664351-az	2	AFRICA	22	West Tropical Africa	NGA	Nigeria	0	0	0	664351-az	45756-1	Species	Accepted	Acanthaceae		Asystasia		leptostachya				Lindau		Bot. Jahrb. Syst.	2 days, 9:22:00	-1920
681717-az	2	AFRICA	22	West Tropical Africa	NGA	Nigeria	0	0	0	681717-az	46629-1	Species	Accepted	Acanthaceae		Brachystephanus		jaundensis				Lindau		Bot. Jahrb. Syst.	1.00347	-1895
683368-az	2	AFRICA	22	West Tropical Africa	NGA	Nigeria	0	0	0	683368-az	46665-1	Species	Accepted	Acanthaceae		Brillantaisia		lancifolia				Lindau		Bot. Jahrb. Syst.	0.776389	-1893
719062-az	2	AFRICA	22	West Tropical Africa	NGA	Nigeria	0	0	0	719062-az	46924-1	Species	Accepted	Acanthaceae		Chlamydocardia		buettneri				Lindau		Bot. Jahrb. Syst.	20:39:00	-1894
766581-az	2	AFRICA	22	West Tropical Africa	NGA	Nigeria	0	0	0	766581-az	47580-1	Species	Accepted	Acanthaceae		Dicliptera		laxispica				Lindau		Bot. Jahrb. Syst.	30: 113	-1901
103155-wcs	2	AFRICA	22	West Tropical Africa	NGA	Nigeria	0	0	0	103155-wcs	79410-1	Species	Accepted	Apocynaceae		Isonema		buchholzii				Engl.		Bot. Jahrb. Syst.	0.527778	-1886
867262-az	2	AFRICA	22	West Tropical Africa	NGA	Nigeria	0	0	0	867262-az	50075-1	Species	Accepted	Acanthaceae		Isoglossa		glandulifera				Lindau		Bot. Jahrb. Syst.	20:54:00	-1894
436113-az	2	AFRICA	22	West Tropical Africa	NGA	Nigeria	0	0	0	436113-az	56263-1	Species	Accepted	Acanthaceae		Thunbergia		fasciculata				Lindau		Bot. Jahrb. Syst.	0.775694	-1893
436274-az	2	AFRICA	22	West Tropical Africa	NGA	Nigeria	0	0	0	436274-az	56412-1	Species	Accepted	Acanthaceae		Thunbergia		rufescens				Lindau		Bot. Jahrb. Syst.	0.775	-1893
436548-az	2	AFRICA	22	West Tropical Africa	NGA	Nigeria	0	0	0	436548-az	56444-1	Species	Accepted	Acanthaceae		Thunbergia		togoensis				Lindau		Bot. Jahrb. Syst.	0.994444	-1895
1093837-az	2	AFRICA	22	West Tropical Africa	NGA	Nigeria	0	0	0	1093837-az	232484-1	Species	Accepted	Asteraceae		Microglossa		afzelii				O.Hoffm.		Bot. Jahrb. Syst.	24: 469	-1898
280500-wcs	2	AFRICA	22	West Tropical Africa	NGA	Nigeria	0	0	0	280500-wcs	58414-1	Species	Accepted	Alismataceae		Limnophyton		fluitans				Graebn.		Bot. Jahrb. Syst.	41: 274	-1908
1145737-az	2	AFRICA	22	West Tropical Africa	NGA	Nigeria	0	0	0	1145737-az	17239710-1	Species	Accepted	Aspleniaceae		Asplenium		blastophorum				Hieron.		Bot. Jahrb. Syst.	46: 378	-1911
480030-az	2	AFRICA	22	West Tropical Africa	NGA	Nigeria	0	0	0	480030-az	61432-1	Species	Accepted	Amaranthaceae		Sericostachys		scandens				Gilg & Lopr.		Bot. Jahrb. Syst.	1 day, 3:51:00	-1899
405612-az	2	AFRICA	22	West Tropical Africa	NGA	Nigeria	0	0	0	405612-az	847705-1	Species	Accepted	Apiaceae		Pycnocycla		ledermannii				H.Wolff		Bot. Jahrb. Syst.	57: 220	-1921
176730-wcs	2	AFRICA	22	West Tropical Africa	NGA	Nigeria	0	0	0	176730-wcs	669524-1	Species	Accepted	Arecaceae		Raphia		monbuttorum				Drude		Bot. Jahrb. Syst.	0.952083	-1895
198227-wcs	2	AFRICA	22	West Tropical Africa	NGA	Nigeria	0	0	0	198227-wcs	81892-1	Species	Accepted	Apocynaceae		Strophanthus		gracilis				K.Schum. & Pax		Bot. Jahrb. Syst.	0.881944	-1892
512642-wcs	2	AFRICA	22	West Tropical Africa	NGA	Nigeria	0	0	0	512642-wcs	102084-1	Species	Accepted	Apocynaceae		Tacazzea		pedicellata				K.Schum.		Bot. Jahrb. Syst.	0.788194	-1893
302486-wcs	2	AFRICA	22	West Tropical Africa	NGA	Nigeria	0	0	0	302486-wcs	533021-1	Species	Accepted	Asparagaceae		Chlorophytum		petrophilum				K.Krause		Bot. Jahrb. Syst.	51: 441	-1914
304712-wcs	2	AFRICA	22	West Tropical Africa	NGA	Nigeria	0	0	0	304712-wcs	534260-1	Species	Accepted	Asparagaceae		Dracaena		laxissima				Engl.		Bot. Jahrb. Syst.	0.956944	-1892
652033-az	2	AFRICA	22	West Tropical Africa	NGA	Nigeria	0	0	0	652033-az	93452-1	Species	Accepted	Aristolochiaceae		Aristolochia		zenkeri				Engl.		Bot. Jahrb. Syst.	24: 490	-1898
361268-wcs	2	AFRICA	22	West Tropical Africa	NGA	Nigeria	0	0	0	361268-wcs	104416-1	Species	Accepted	Begoniaceae		Begonia		ciliobracteata				Warb.		Bot. Jahrb. Syst.	22:40:00	-1895
362172-wcs	2	AFRICA	22	West Tropical Africa	NGA	Nigeria	0	0	0	362172-wcs	105085-1	Species	Accepted	Begoniaceae		Begonia		longipetiolata				Gilg		Bot. Jahrb. Syst.	34: 92	-1904
362890-wcs	2	AFRICA	22	West Tropical Africa	NGA	Nigeria	0	0	0	362890-wcs	105625-1	Species	Accepted	Begoniaceae		Begonia		rubromarginata				Gilg		Bot. Jahrb. Syst.	34: 95	-1904
362921-wcs	2	AFRICA	22	West Tropical Africa	NGA	Nigeria	0	0	0	362921-wcs	105647-1	Species	Accepted	Begoniaceae		Begonia		salisburyana				Irmsch.		Bot. Jahrb. Syst.	76: 215	-1954
416337-az	2	AFRICA	22	West Tropical Africa	NGA	Nigeria	0	0	0	416337-az	148019-1	Species	Accepted	Capparaceae		Ritchiea		macrantha				Pax & Gilg		Bot. Jahrb. Syst.	33: 210	-1903
482517-az	2	AFRICA	22	West Tropical Africa	NGA	Nigeria	0	0	0	482517-az	162579-1	Species	Accepted	Celastraceae		Salacia		dusenii				Loes.		Bot. Jahrb. Syst.	0.959722	-1894
481040-az	2	AFRICA	22	West Tropical Africa	NGA	Nigeria	0	0	0	481040-az	431305-1	Species	Accepted	Celastraceae		Salacia		pyriformioides				Loes.		Bot. Jahrb. Syst.	44: 186	-1910
481195-az	2	AFRICA	22	West Tropical Africa	NGA	Nigeria	0	0	0	481195-az	162717-1	Species	Accepted	Celastraceae		Salacia		staudtiana				Loes.		Bot. Jahrb. Syst.	44: 187	-1910
734446-az	2	AFRICA	22	West Tropical Africa	NGA	Nigeria	0	0	0	734446-az	264517-1	Species	Accepted	Connaraceae		Connarus		staudtii				Gilg		Bot. Jahrb. Syst.	1.10278	-1896
423713-az	2	AFRICA	22	West Tropical Africa	NGA	Nigeria	0	0	0	423713-az	264820-1	Species	Accepted	Connaraceae		Rourea		obliquifoliolata				Gilg		Bot. Jahrb. Syst.	0.811111	-1891
234763-wcs	2	AFRICA	22	West Tropical Africa	NGA	Nigeria	0	0	0	234763-wcs	872338-1	Species	Accepted	Costaceae		Costus		schlechteri				H.J.P.Winkl.		Bot. Jahrb. Syst.	41: 275	-1908
372819-az	2	AFRICA	22	West Tropical Africa	NGA	Nigeria	0	0	0	372819-az	293391-1	Species	Accepted	Cucurbitaceae		Momordica		angustisepala				Harms		Bot. Jahrb. Syst.	58: 239	-1923
238576-wcs	2	AFRICA	22	West Tropical Africa	NGA	Nigeria	0	0	0	238576-wcs	305954-1	Species	Accepted	Cyperaceae		Cyperus		soyauxii				Boeckeler		Bot. Jahrb. Syst.	0.55625	-1884
242688-wcs	2	AFRICA	22	West Tropical Africa	NGA	Nigeria	0	0	0	242688-wcs	306976-1	Species	Accepted	Cyperaceae		Eleocharis		naumanniana				Boeckeler		Bot. Jahrb. Syst.	0.272222	-1883
265556-wcs	2	AFRICA	22	West Tropical Africa	NGA	Nigeria	0	0	0	265556-wcs	314906-1	Species	Accepted	Cyperaceae		Scleria		naumanniana				Boeckeler		Bot. Jahrb. Syst.	0.273611	-1883
766033-az	2	AFRICA	22	West Tropical Africa	NGA	Nigeria	0	0	0	766033-az	163254-1	Species	Accepted	Dichapetalaceae		Dichapetalum		reticulatum				Engl.		Bot. Jahrb. Syst.	33: 82	-1902
766040-az	2	AFRICA	22	West Tropical Africa	NGA	Nigeria	0	0	0	766040-az	316340-1	Species	Accepted	Dichapetalaceae		Dichapetalum		rudatisii				Engl.		Bot. Jahrb. Syst.	45: 582	-1912
326-wcs	2	AFRICA	22	West Tropical Africa	NGA	Nigeria	0	0	0	326-wcs	337254-1	Species	Accepted	Euphorbiaceae		Acalypha		ceraceopunctata				Pax		Bot. Jahrb. Syst.	45: 238	-1910
207470-wcs	2	AFRICA	22	West Tropical Africa	NGA	Nigeria	0	0	0	207470-wcs	357853-1	Species	Accepted	Euphorbiaceae		Tragia		preussii				Pax		Bot. Jahrb. Syst.	0.8625	-1894
669354-az	2	AFRICA	22	West Tropical Africa	NGA	Nigeria	0	0	0	669354-az	480855-1	Species	Accepted	Fabaceae		Baphia		eriocalyx				Harms		Bot. Jahrb. Syst.	33: 165	-1904
669382-az	2	AFRICA	22	West Tropical Africa	NGA	Nigeria	0	0	0	669382-az	480879-1	Species	Accepted	Fabaceae		Baphia		leptobotrys				Harms		Bot. Jahrb. Syst.	26: 282	-1899
681045-az	2	AFRICA	22	West Tropical Africa	NGA	Nigeria	0	0	0	681045-az	482149-1	Species	Accepted	Fabaceae		Bowringia		mildbraedii				Harms		Bot. Jahrb. Syst.	49: 432	-1913
367803-az	2	AFRICA	22	West Tropical Africa	NGA	Nigeria	0	0	0	367803-az	507399-1	Species	Accepted	Fabaceae		Millettia		hypolampra				Harms		Bot. Jahrb. Syst.	33: 168	-1902
367873-az	2	AFRICA	22	West Tropical Africa	NGA	Nigeria	0	0	0	367873-az	507571-1	Species	Accepted	Fabaceae		Millettia		warneckei				Harms		Bot. Jahrb. Syst.	30: 87	-1901
334098-wcs	2	AFRICA	22	West Tropical Africa	NGA	Nigeria	0	0	0	334098-wcs	383505-1	Species	Accepted	Gnetaceae		Gnetum		buchholzianum				Engl.		Bot. Jahrb. Syst.	40: 519	-1908
279203-wcs	2	AFRICA	22	West Tropical Africa	NGA	Nigeria	0	0	0	279203-wcs	65573-1	Species	Accepted	Hypoxidaceae		Hypoxis		suffruticosa				Nel		Bot. Jahrb. Syst.	51: 335	-1914
630939-az	2	AFRICA	22	West Tropical Africa	NGA	Nigeria	0	0	0	630939-az	607575-1	Species	Accepted	Icacinaceae		Alsodeiopsis		rowlandii				Engl.		Bot. Jahrb. Syst.	24: 479	-1898
1837-wcs	2	AFRICA	22	West Tropical Africa	NGA	Nigeria	0	0	0	1837-wcs	444192-1	Species	Accepted	Lamiaceae		Achyrospermum		schlechteri				GÃ¼rke		Bot. Jahrb. Syst.	36: 127	-1905
42410-wcs	2	AFRICA	22	West Tropical Africa	NGA	Nigeria	0	0	0	42410-wcs	861936-1	Species	Accepted	Lamiaceae		Clerodendrum		bipindense				GÃ¼rke		Bot. Jahrb. Syst.	28: 296	-1900
42434-wcs	2	AFRICA	22	West Tropical Africa	NGA	Nigeria	0	0	0	42434-wcs	861958-1	Species	Accepted	Lamiaceae		Clerodendrum		buettneri				GÃ¼rke		Bot. Jahrb. Syst.	0.870833	-1893
42559-wcs	2	AFRICA	22	West Tropical Africa	NGA	Nigeria	0	0	0	42559-wcs	862043-1	Species	Accepted	Lamiaceae		Clerodendrum		dusenii				GÃ¼rke		Bot. Jahrb. Syst.	28: 293	-1900
42639-wcs	2	AFRICA	22	West Tropical Africa	NGA	Nigeria	0	0	0	42639-wcs	862103-1	Species	Accepted	Lamiaceae		Clerodendrum		globuliflorum				B.Thomas		Bot. Jahrb. Syst.	68: 63	-1936
43109-wcs	2	AFRICA	22	West Tropical Africa	NGA	Nigeria	0	0	0	43109-wcs	862440-1	Species	Accepted	Lamiaceae		Clerodendrum		thyrsoideum				GÃ¼rke		Bot. Jahrb. Syst.	28: 293	-1900
43168-wcs	2	AFRICA	22	West Tropical Africa	NGA	Nigeria	0	0	0	43168-wcs	862485-1	Species	Accepted	Lamiaceae		Clerodendrum		welwitschii				GÃ¼rke		Bot. Jahrb. Syst.	0.870833	-1893
45902-wcs	2	AFRICA	22	West Tropical Africa	NGA	Nigeria	0	0	0	45902-wcs	445963-1	Species	Accepted	Lamiaceae		Coleus		decurrens				GÃ¼rke		Bot. Jahrb. Syst.	0.940972	-1894
598055-az	2	AFRICA	22	West Tropical Africa	NGA	Nigeria	0	0	0	598055-az	547024-1	Species	Accepted	Loganiaceae		Strychnos		aculeata				Soler.		Bot. Jahrb. Syst.	1.08611	-1893
598005-az	2	AFRICA	22	West Tropical Africa	NGA	Nigeria	0	0	0	598005-az	547038-1	Species	Accepted	Loganiaceae		Strychnos		angolensis				Gilg		Bot. Jahrb. Syst.	1.10486	-1893
597776-az	2	AFRICA	22	West Tropical Africa	NGA	Nigeria	0	0	0	597776-az	547114-1	Species	Accepted	Loganiaceae		Strychnos		chrysophylla				Gilg		Bot. Jahrb. Syst.	28: 119	-1899
597811-az	2	AFRICA	22	West Tropical Africa	NGA	Nigeria	0	0	0	597811-az	547134-1	Species	Accepted	Loganiaceae		Strychnos		congolana				Gilg		Bot. Jahrb. Syst.	28: 120	-1899
597851-az	2	AFRICA	22	West Tropical Africa	NGA	Nigeria	0	0	0	597851-az	547195-1	Species	Accepted	Loganiaceae		Strychnos		floribunda				Gilg		Bot. Jahrb. Syst.	1.10139	-1893
598092-az	2	AFRICA	22	West Tropical Africa	NGA	Nigeria	0	0	0	598092-az	547408-1	Species	Accepted	Loganiaceae		Strychnos		phaeotricha				Gilg		Bot. Jahrb. Syst.	36: 105	-1905
601452-az	2	AFRICA	22	West Tropical Africa	NGA	Nigeria	0	0	0	601452-az	581514-1	Species	Accepted	Menispermaceae		Syntriandrium		preussii				Engl.		Bot. Jahrb. Syst.	26: 412	-1899
425666-az	2	AFRICA	22	West Tropical Africa	NGA	Nigeria	0	0	0	425666-az	608291-1	Species	Accepted	Metteniusaceae		Rhaphiostylis		preussii				Engl.		Bot. Jahrb. Syst.	0.758333	-1893
775842-az	2	AFRICA	22	West Tropical Africa	NGA	Nigeria	0	0	0	775842-az	851623-1	Species	Accepted	Moraceae		Dorstenia		prorepens				Engl.		Bot. Jahrb. Syst.	0.933333	-1894
812162-az	2	AFRICA	22	West Tropical Africa	NGA	Nigeria	0	0	0	812162-az	584046-1	Species	Accepted	Moraceae		Ficus		sagittifolia				Warb. ex Mildbr. & Burret		Bot. Jahrb. Syst.	46: 241	-1911
351500-wcs	2	AFRICA	22	West Tropical Africa	NGA	Nigeria	0	0	0	351500-wcs	609703-1	Species	Accepted	Oleaceae		Jasminum		preussii				Engl. & Knobl.		Bot. Jahrb. Syst.	1.08056	-1893
26861-wcs	2	AFRICA	22	West Tropical Africa	NGA	Nigeria	0	0	0	26861-wcs	619740-1	Species	Accepted	Orchidaceae		Bulbophyllum		oxychilum				Schltr.		Bot. Jahrb. Syst.	1 day, 14:18:00	-1905
94323-wcs	2	AFRICA	22	West Tropical Africa	NGA	Nigeria	0	0	0	94323-wcs	636967-1	Species	Accepted	Orchidaceae		Habenaria		buettneriana				Kraenzl.		Bot. Jahrb. Syst.	0.713889	-1892
94588-wcs	2	AFRICA	22	West Tropical Africa	NGA	Nigeria	0	0	0	94588-wcs	637216-1	Species	Accepted	Orchidaceae		Habenaria		engleriana				Kraenzl.		Bot. Jahrb. Syst.	0.755556	-1893
95863-wcs	2	AFRICA	22	West Tropical Africa	NGA	Nigeria	0	0	0	95863-wcs	638367-1	Species	Accepted	Orchidaceae		Habenaria		weileriana				Schltr.		Bot. Jahrb. Syst.	38: 149	-1906
112813-wcs	2	AFRICA	22	West Tropical Africa	NGA	Nigeria	0	0	0	112813-wcs	640863-1	Species	Accepted	Orchidaceae		Liparis		epiphytica				Schltr.		Bot. Jahrb. Syst.	1 day, 14:06:00	-1905
112860-wcs	2	AFRICA	22	West Tropical Africa	NGA	Nigeria	0	0	1	112860-wcs	640910-1	Species	Accepted	Orchidaceae		Liparis		goodyeroides				Schltr.		Bot. Jahrb. Syst.	38: 152	-1906
113107-wcs	2	AFRICA	22	West Tropical Africa	NGA	Nigeria	0	0	0	113107-wcs	641123-1	Species	Accepted	Orchidaceae		Liparis		platyglossa				Schltr.		Bot. Jahrb. Syst.	38: 152	-1906
113246-wcs	2	AFRICA	22	West Tropical Africa	NGA	Nigeria	0	0	0	113246-wcs	641252-1	Species	Accepted	Orchidaceae		Liparis		tridens				Kraenzl.		Bot. Jahrb. Syst.	28: 162	-1900
162696-wcs	2	AFRICA	22	West Tropical Africa	NGA	Nigeria	0	0	0	162696-wcs	654232-1	Species	Accepted	Orchidaceae		Polystachya		bicalcarata				Kraenzl.		Bot. Jahrb. Syst.	36: 118	-1905
162718-wcs	2	AFRICA	22	West Tropical Africa	NGA	Nigeria	0	0	0	162718-wcs	654250-1	Species	Accepted	Orchidaceae		Polystachya		calluniflora				Kraenzl.		Bot. Jahrb. Syst.	28: 166	-1900
162983-wcs	2	AFRICA	22	West Tropical Africa	NGA	Nigeria	0	0	0	162983-wcs	654484-1	Species	Accepted	Orchidaceae		Polystachya		polychaete				Kraenzl.		Bot. Jahrb. Syst.	17:50:00	-1893
163058-wcs	2	AFRICA	22	West Tropical Africa	NGA	Nigeria	0	0	0	163058-wcs	654555-1	Species	Accepted	Orchidaceae		Polystachya		supfiana				Schltr.		Bot. Jahrb. Syst.	1 day, 14:09:00	-1905
412861-wcs	2	AFRICA	22	West Tropical Africa	NGA	Nigeria	0	0	0	412861-wcs	322530-2	Species	Accepted	Poaceae		Eragrostis		mokensis				Pilg.		Bot. Jahrb. Syst.	51: 419	-1914
418123-wcs	2	AFRICA	22	West Tropical Africa	NGA	Nigeria	0	0	0	418123-wcs	404333-1	Species	Accepted	Poaceae		Guaduella		densiflora				Pilg.		Bot. Jahrb. Syst.	30: 123	-1901
648791-az	2	AFRICA	22	West Tropical Africa	NGA	Nigeria	0	0	0	648791-az	587627-1	Species	Accepted	Primulaceae		Ardisia		staudtii				Gilg		Bot. Jahrb. Syst.	30: 99	-1901
648971-az	2	AFRICA	22	West Tropical Africa	NGA	Nigeria	0	0	0	648971-az	587752-1	Species	Accepted	Primulaceae		Ardisia		zenkeri				Gilg		Bot. Jahrb. Syst.	30: 100	-1901
788194-az	2	AFRICA	22	West Tropical Africa	NGA	Nigeria	0	0	0	788194-az	588458-1	Species	Accepted	Primulaceae		Embelia		rowlandii				Gilg		Bot. Jahrb. Syst.	30: 96	-1901
20840-wcs	2	AFRICA	22	West Tropical Africa	NGA	Nigeria	0	0	0	20840-wcs	744435-1	Species	Accepted	Rubiaceae		Bertiera		elabensis				K.Krause		Bot. Jahrb. Syst.	48: 413	-1912
103788-wcs	2	AFRICA	22	West Tropical Africa	NGA	Nigeria	0	0	0	103788-wcs	754248-1	Species	Accepted	Rubiaceae		Ixora		nematopoda				K.Schum.		Bot. Jahrb. Syst.	33: 357	-1903
108449-wcs	2	AFRICA	22	West Tropical Africa	NGA	Nigeria	0	0	0	108449-wcs	754890-1	Species	Accepted	Rubiaceae		Lasianthus		batangensis				K.Schum.		Bot. Jahrb. Syst.	28: 107	-1899
144762-wcs	2	AFRICA	22	West Tropical Africa	NGA	Nigeria	0	0	0	144762-wcs	758734-1	Species	Accepted	Rubiaceae		Otomeria		micrantha				K.Schum.		Bot. Jahrb. Syst.	1.25208	-1896
162634-wcs	2	AFRICA	22	West Tropical Africa	NGA	Nigeria	0	0	0	162634-wcs	760905-1	Species	Accepted	Rubiaceae		Polysphaeria		macrophylla				K.Schum.		Bot. Jahrb. Syst.	33: 349	-1903
169275-wcs	2	AFRICA	22	West Tropical Africa	NGA	Nigeria	0	0	0	169275-wcs	763035-1	Species	Accepted	Rubiaceae		Psychotria		piolampra				K.Schum.		Bot. Jahrb. Syst.	28: 97	-1899
181159-wcs	2	AFRICA	22	West Tropical Africa	NGA	Nigeria	0	0	0	181159-wcs	765858-1	Species	Accepted	Rubiaceae		Sabicea		floribunda				K.Schum.		Bot. Jahrb. Syst.	1.25556	-1896
181169-wcs	2	AFRICA	22	West Tropical Africa	NGA	Nigeria	0	0	0	181169-wcs	765864-1	Species	Accepted	Rubiaceae		Sabicea		gigantostipula				K.Schum.		Bot. Jahrb. Syst.	33: 337	-1903
181258-wcs	2	AFRICA	22	West Tropical Africa	NGA	Nigeria	0	0	0	181258-wcs	765946-1	Species	Accepted	Rubiaceae		Sabicea		speciosa				K.Schum.		Bot. Jahrb. Syst.	1.25625	-1896
181266-wcs	2	AFRICA	22	West Tropical Africa	NGA	Nigeria	0	0	0	181266-wcs	765954-1	Species	Accepted	Rubiaceae		Sabicea		tchapensis				K.Krause		Bot. Jahrb. Syst.	48: 408	-1912
208457-wcs	2	AFRICA	22	West Tropical Africa	NGA	Nigeria	0	0	0	208457-wcs	768153-1	Species	Accepted	Rubiaceae		Trichostachys		interrupta				K.Schum.		Bot. Jahrb. Syst.	33: 360	-1903
288171-wcs	2	AFRICA	22	West Tropical Africa	NGA	Nigeria	0	0	0	288171-wcs	836306-1	Species	Accepted	Triuridaceae		Sciaphila		ledermannii				Engl.		Bot. Jahrb. Syst.	43: 804	-1909
787396-az	2	AFRICA	22	West Tropical Africa	NGA	Nigeria	0	0	0	787396-az	852271-1	Species	Accepted	Urticaceae		Elatostema		welwitschii				Engl.		Bot. Jahrb. Syst.	33: 124	-1902
448466-az	2	AFRICA	22	West Tropical Africa	NGA	Nigeria	0	0	0	448466-az	856987-1	Species	Accepted	Urticaceae		Urera		cordifolia				Engl.		Bot. Jahrb. Syst.	33: 121	-1902
528666-az	2	AFRICA	22	West Tropical Africa	NGA	Nigeria	0	0	0	528666-az	867286-1	Species	Accepted	Violaceae		Rinorea		longisepala				Engl.		Bot. Jahrb. Syst.	33: 143	-1902
523200-az	2	AFRICA	22	West Tropical Africa	NGA	Nigeria	0	0	0	523200-az	219395-2	Species	Accepted	Rhizophoraceae		Rhizophora	Ã—	harrisonii				Leechm.		Bull. Misc. Inform. Kew	79 days, 22:08:00	-1918
136183-wcs	2	AFRICA	22	West Tropical Africa	NGA	Nigeria	1	0	0	136183-wcs	668507-1	Species	Accepted	Arecaceae		Nypa		fruticans				Wurmb		Verh. Batav. Genootsch. Kunsten	0.284028	-1779
692343-az	2	AFRICA	22	West Tropical Africa	NGA	Nigeria	1	0	0	692343-az	316281-2	Species	Accepted	Fabaceae		Calliandra		surinamensis				Benth.		London J. Bot.	0.197917	-1844
1031837-az	2	AFRICA	22	West Tropical Africa	NGA	Nigeria	1	0	0	1031837-az	819125-1	Species	Accepted	Solanaceae		Solanum		erianthum				D.Don		Prodr. Fl. Nepal.	: 96	-1825
924774-az	2	AFRICA	22	West Tropical Africa	NGA	Nigeria	0	0	0	924774-az	111549-1	Species	Accepted	Achariaceae		Dasylepis		racemosa				Oliv.		J. Linn. Soc., Bot.	0.49375	-1867
924776-az	2	AFRICA	22	West Tropical Africa	NGA	Nigeria	0	0	0	924776-az	77065008-1	Species	Accepted	Achariaceae		Dasylepis		thomasii				Obama & Breteler		Kew Bull.	59: 590	-2004
1128278-az	2	AFRICA	22	West Tropical Africa	NGA	Nigeria	0	0	0	1128278-az	233040-1	Species	Accepted	Asteraceae		Mikania		microptera				DC.		Prodr.	0.344444	-1836
435161-az	2	AFRICA	22	West Tropical Africa	NGA	Nigeria	0	0	0	435161-az	71874-1	Species	Accepted	Anacardiaceae		Trichoscypha		laxiflora				Engl.		Bot. Jahrb. Syst.	0.701389	-1892
448080-az	2	AFRICA	22	West Tropical Africa	NGA	Nigeria	0	0	0	448080-az	76018-1	Species	Accepted	Annonaceae		Uvariodendron		calophyllum				R.E.Fr.		Acta Horti Berg.	0.460417	-1930
468229-az	2	AFRICA	22	West Tropical Africa	NGA	Nigeria	0	0	0	468229-az	76177-1	Species	Accepted	Annonaceae		Xylopia		longipetala				De Wild. & T.Durand		Ann. Mus. Congo Belge, Bot.	, sÃ©r. 2, 1(1): 4	-1899
467929-az	2	AFRICA	22	West Tropical Africa	NGA	Nigeria	0	0	0	467929-az	76266-1	Species	Accepted	Annonaceae		Xylopia		talbotii				Exell		J. Bot.	69: 98	-1931
467940-az	2	AFRICA	22	West Tropical Africa	NGA	Nigeria	0	0	0	467940-az	76269-1	Species	Accepted	Annonaceae		Xylopia		thomsonii				Oliv.		Fl. Trop. Afr.	01:31:00	-1868
176750-wcs	2	AFRICA	22	West Tropical Africa	NGA	Nigeria	0	0	0	176750-wcs	669538-1	Species	Accepted	Arecaceae		Raphia		sudanica				A.Chev.		MÃ©m. Soc. Bot. France	0.399306	-1908
200872-wcs	2	AFRICA	22	West Tropical Africa	NGA	Nigeria	0	0	0	200872-wcs	82282-1	Species	Accepted	Apocynaceae		Tabernaemontana		penduliflora				K.Schum.		Bot. Jahrb. Syst.	1.11458	-1896
304731-wcs	2	AFRICA	22	West Tropical Africa	NGA	Nigeria	0	0	0	304731-wcs	534281-1	Species	Accepted	Asparagaceae		Dracaena		mannii				Baker		J. Bot.	0.613889	-1874
304766-wcs	2	AFRICA	22	West Tropical Africa	NGA	Nigeria	0	0	0	304766-wcs	534319-1	Species	Accepted	Asparagaceae		Dracaena		perrottetii				Baker		J. Bot.	0.614583	-1874
304867-wcs	2	AFRICA	22	West Tropical Africa	NGA	Nigeria	0	0	0	304867-wcs	534415-1	Species	Accepted	Asparagaceae		Dracaena		viridiflora				Engl. & K.Krause		Bot. Jahrb. Syst.	45: 153	-1910
736560-az	2	AFRICA	22	West Tropical Africa	NGA	Nigeria	0	0	0	736560-az	113969-1	Species	Accepted	Boraginaceae		Cordia		aurantiaca				Baker		Bull. Misc. Inform. Kew	78 days, 22:26:00	-1894
714358-az	2	AFRICA	22	West Tropical Africa	NGA	Nigeria	0	0	0	714358-az	851209-1	Species	Accepted	Cannabaceae		Chaetachme		aristata				Planch.		Ann. Sci. Nat., Bot.	, sÃ©r. 3, 10: 341	-1848
416304-az	2	AFRICA	22	West Tropical Africa	NGA	Nigeria	0	0	0	416304-az	147986-1	Species	Accepted	Capparaceae		Ritchiea		albersii				Gilg		Bot. Jahrb. Syst.	33: 208	-1902
375147-wcs	2	AFRICA	22	West Tropical Africa	NGA	Nigeria	0	0	0	375147-wcs	607986-1	Species	Accepted	Cardiopteridaceae		Leptaulus		daphnoides				Benth. & Hook.f.		Gen. Pl.	0.285417	-1862
481058-az	2	AFRICA	22	West Tropical Africa	NGA	Nigeria	0	0	0	481058-az	162637-1	Species	Accepted	Celastraceae		Salacia		mannii				Oliv.		Fl. Trop. Afr.	0.302778	-1868
817184-az	2	AFRICA	22	West Tropical Africa	NGA	Nigeria	0	0	0	817184-az	428250-1	Species	Accepted	Clusiaceae		Garcinia		staudtii				Engl.		Bot. Jahrb. Syst.	40: 558	-1908
732851-az	2	AFRICA	22	West Tropical Africa	NGA	Nigeria	0	0	0	732851-az	170312-1	Species	Accepted	Combretaceae		Combretum		nigricans				Lepr. ex Guill. & Perr.		Fl. Seneg. Tent.	: 290	-1833
587772-az	2	AFRICA	22	West Tropical Africa	NGA	Nigeria	0	0	0	587772-az	554277-1	Species	Accepted	Combretaceae		Strephonema		mannii				Benth. & Hook.f.		Gen. Pl.	0.584722	-1867
431580-az	2	AFRICA	22	West Tropical Africa	NGA	Nigeria	0	0	0	431580-az	163308-1	Species	Accepted	Dichapetalaceae		Tapura		fischeri				Engl.		Pflanzenw. Ost-Afrikas	, C: 423	-1895
383844-wcs	2	AFRICA	22	West Tropical Africa	NGA	Nigeria	0	0	0	383844-wcs	322260-1	Species	Accepted	Ebenaceae		Diospyros		conocarpa				GÃ¼rke		Bot. Jahrb. Syst.	0.799306	-1891
384831-wcs	2	AFRICA	22	West Tropical Africa	NGA	Nigeria	0	0	0	384831-wcs	323029-1	Species	Accepted	Ebenaceae		Diospyros		soubreana				F.White		Bull. Jard. Bot. Ã‰tat Bruxelles	26: 288	-1956
529096-wcs	2	AFRICA	22	West Tropical Africa	NGA	Nigeria	0	0	0	529096-wcs	77192406-1	Species	Accepted	Euphorbiaceae		Crotonogyne		neglecta				Breteler		Pl. Ecol. Evol.	151: 366	-2018
51572-wcs	2	AFRICA	22	West Tropical Africa	NGA	Nigeria	0	0	0	51572-wcs	343803-1	Species	Accepted	Euphorbiaceae		Crotonogyne		poggei				Pax		Bot. Jahrb. Syst.	0.85	-1894
51573-wcs	2	AFRICA	22	West Tropical Africa	NGA	Nigeria	0	0	0	51573-wcs	343804-1	Species	Accepted	Euphorbiaceae		Crotonogyne		preussii				Pax		Bot. Jahrb. Syst.	1.32222	-1897
116621-wcs	2	AFRICA	22	West Tropical Africa	NGA	Nigeria	0	0	0	116621-wcs	351288-1	Species	Accepted	Euphorbiaceae		Macaranga		paxii				Prain		Bull. Misc. Inform. Kew	1910: 127	-1910
639639-az	2	AFRICA	22	West Tropical Africa	NGA	Nigeria	0	0	0	639639-az	474100-1	Species	Accepted	Fabaceae		Angylocalyx		pynaertii				De Wild.		Ann. Mus. Congo Belge, Bot.	, sÃ©r. 5, 3: 196	-1910
641717-az	2	AFRICA	22	West Tropical Africa	NGA	Nigeria	0	0	0	641717-az	474593-1	Species	Accepted	Fabaceae		Anthonotha		macrophylla				P.Beauv.		Fl. Oware	0.0902778	-1806
669378-az	2	AFRICA	22	West Tropical Africa	NGA	Nigeria	0	0	0	669378-az	899302-1	Species	Accepted	Fabaceae		Baphia		latiloi				Soladoye		Kew Bull.	37: 298	-1982
669380-az	2	AFRICA	22	West Tropical Africa	NGA	Nigeria	0	0	0	669380-az	480876-1	Species	Accepted	Fabaceae		Baphia		laurifolia				Baill.		Adansonia	0.397917	-1866
669385-az	2	AFRICA	22	West Tropical Africa	NGA	Nigeria	0	0	0	669385-az	480880-1	Species	Accepted	Fabaceae		Baphia		leptostemma				Baill.		Adansonia	0.398611	-1866
669396-az	2	AFRICA	22	West Tropical Africa	NGA	Nigeria	0	0	0	669396-az	899303-1	Species	Accepted	Fabaceae		Baphia		mambillensis				Soladoye		Kew Bull.	37: 301	-1982
674958-az	2	AFRICA	22	West Tropical Africa	NGA	Nigeria	0	0	0	674958-az	481829-1	Species	Accepted	Fabaceae		Berlinia		auriculata				Benth.		Trans. Linn. Soc. London	25: 309	-1865
741217-az	2	AFRICA	22	West Tropical Africa	NGA	Nigeria	0	0	0	741217-az	487723-1	Species	Accepted	Fabaceae		Craibia		simplex				Dunn		J. Bot.	49: 107	-1911
746538-az	2	AFRICA	22	West Tropical Africa	NGA	Nigeria	0	0	0	746538-az	489208-1	Species	Accepted	Fabaceae		Cryptosepalum		staudtii				Harms		Bot. Jahrb. Syst.	26: 267	-1899
801045-az	2	AFRICA	22	West Tropical Africa	NGA	Nigeria	0	0	0	801045-az	494607-1	Species	Accepted	Fabaceae		Erythrina		tholloniana				Hua		Bull. Mens. Soc. Linn. Paris	, n.s., 1: 53	-1898
389149-az	2	AFRICA	22	West Tropical Africa	NGA	Nigeria	0	0	0	389149-az	510657-1	Species	Accepted	Fabaceae		Ormocarpum		verrucosum				P.Beauv.		Fl. Oware	0.108333	-1806
535324-az	2	AFRICA	22	West Tropical Africa	NGA	Nigeria	0	0	0	535324-az	516568-1	Species	Accepted	Fabaceae		Pterocarpus		santalinoides				L'HÃ©r. ex DC.		Prodr.	0.374306	-1825
444686-az	2	AFRICA	22	West Tropical Africa	NGA	Nigeria	0	0	0	444686-az	520164-1	Species	Accepted	Fabaceae		Talbotiella		eketensis				Baker f.		J. Bot.	2 days, 4:02:00	-1914
517031-wcs	2	AFRICA	22	West Tropical Africa	NGA	Nigeria	0	0	0	517031-wcs	429035-1	Species	Accepted	Hypericaceae		Psorospermum		corymbiferum				Hochr.		Annuaire Conserv. Jard. Bot. GenÃ¨ve	21:58:00	-1919
517119-wcs	2	AFRICA	22	West Tropical Africa	NGA	Nigeria	0	0	0	517119-wcs	434048-1	Species	Accepted	Hypericaceae		Psorospermum		tenuifolium				Hook.f.		Hooker's Icon. Pl.	8: t. 771	-1848
43111-wcs	2	AFRICA	22	West Tropical Africa	NGA	Nigeria	0	0	0	43111-wcs	862441-1	Species	Accepted	Lamiaceae		Clerodendrum		tomentellum				Hutch. & Dalziel		Fl. W. Trop. Afr.	0.272222	-1931
313196-wcs	2	AFRICA	22	West Tropical Africa	NGA	Nigeria	0	0	0	313196-wcs	469480-1	Species	Accepted	Lecythidaceae		Napoleonaea		imperialis				P.Beauv.		NapolÃ©one	: 1	-1804
347451-az	2	AFRICA	22	West Tropical Africa	NGA	Nigeria	0	0	0	347451-az	544288-1	Species	Accepted	Lepidobotryaceae		Lepidobotrys		staudtii				Engl.		Bot. Jahrb. Syst.	32: 108	-1902
719778-az	2	AFRICA	22	West Tropical Africa	NGA	Nigeria	0	0	0	719778-az	833421-1	Species	Accepted	Malvaceae		Christiana		africana				DC.		Prodr.	0.4	-1824
730649-az	2	AFRICA	22	West Tropical Africa	NGA	Nigeria	0	0	0	730649-az	77221773-1	Species	Accepted	Malvaceae		Cola		marsupium				K.Schum.		Ber. Deutsch. Bot. Ges.	0.422222	-1891
730691-az	2	AFRICA	22	West Tropical Africa	NGA	Nigeria	0	0	0	730691-az	822778-1	Species	Accepted	Malvaceae		Cola		ricinifolia				Engl. & K.Krause		Bot. Jahrb. Syst.	45: 334	-1911
395976-az	2	AFRICA	22	West Tropical Africa	NGA	Nigeria	0	0	0	395976-az	824629-1	Species	Accepted	Malvaceae		Octolobus		spectabilis				Welw.		Trans. Linn. Soc. London	1 day, 3:18:00	-1869
580969-az	2	AFRICA	22	West Tropical Africa	NGA	Nigeria	0	0	0	580969-az	825497-1	Species	Accepted	Malvaceae		Sterculia		tragacantha				Lindl.		Edwards's Bot. Reg.	16: t. 1353	-1830
699320-az	2	AFRICA	22	West Tropical Africa	NGA	Nigeria	0	0	0	699320-az	577687-1	Species	Accepted	Meliaceae		Carapa		batesii				C.DC.		Annuaire Conserv. Jard. Bot. GenÃ¨ve	0.532639	-1907
517020-az	2	AFRICA	22	West Tropical Africa	NGA	Nigeria	0	0	0	517020-az	579879-1	Species	Accepted	Meliaceae		Turraeanthus		mannii				Baill.		Adansonia	0.639583	-1874
547785-az	2	AFRICA	22	West Tropical Africa	NGA	Nigeria	0	0	0	547785-az	581264-1	Species	Accepted	Menispermaceae		Penianthus		longifolius				Miers		Ann. Mag. Nat. Hist.	, ser. 3, 13: 124	-1864
644283-az	2	AFRICA	22	West Tropical Africa	NGA	Nigeria	0	0	0	644283-az	434212-1	Species	Accepted	Metteniusaceae		Apodytes		dimidiata				E.Mey. ex Arn.		J. Bot. (Hooker)	0.232639	-1840
811562-az	2	AFRICA	22	West Tropical Africa	NGA	Nigeria	0	0	0	811562-az	583888-1	Species	Accepted	Moraceae		Ficus		oreodryadum				Mildbr.		Bot. Jahrb. Syst.	46: 240	-1911
602769-az	2	AFRICA	22	West Tropical Africa	NGA	Nigeria	0	0	0	602769-az	856539-1	Species	Accepted	Moraceae		Sloetiopsis		usambarensis				Engl.		Bot. Jahrb. Syst.	39: 573	-1907
399680-az	2	AFRICA	22	West Tropical Africa	NGA	Nigeria	0	0	0	399680-az	606870-1	Species	Accepted	Ochnaceae		Ouratea		arnoldiana				De Wild. & T.Durand		Bull. Soc. Roy. Bot. Belgique	, Compt. Rend. 38: 30	-1899
552764-az	2	AFRICA	22	West Tropical Africa	NGA	Nigeria	0	0	0	552764-az	608274-1	Species	Accepted	Olacaceae		Ptychopetalum		petiolatum				Oliv.		Fl. Trop. Afr.	0.282639	-1868
670393-az	2	AFRICA	22	West Tropical Africa	NGA	Nigeria	0	0	0	670393-az	674234-1	Species	Accepted	Passifloraceae		Barteria		nigritana				Hook.f.		J. Proc. Linn. Soc., Bot.	05:15:00	-1860
670396-az	2	AFRICA	22	West Tropical Africa	NGA	Nigeria	0	0	0	670396-az	1012031-1	Species	Accepted	Passifloraceae		Barteria		solida				Breteler		Adansonia	, sÃ©r. 3, 21: 316	-1999
521118-az	2	AFRICA	22	West Tropical Africa	NGA	Nigeria	0	0	0	521118-az	830488-1	Species	Accepted	Pentaphylacaceae		Ternstroemia		africana				Melch.		Notizbl. Bot. Gart. Berlin-Dahlem	0.790972	-1924
601266-az	2	AFRICA	22	West Tropical Africa	NGA	Nigeria	0	0	0	601266-az	675630-1	Species	Accepted	Peridiscaceae		Soyauxia		gabonensis				Oliv.		Hooker's Icon. Pl.	14: t. 1393	-1882
601088-az	2	AFRICA	22	West Tropical Africa	NGA	Nigeria	0	0	0	601088-az	365978-1	Species	Accepted	Peridiscaceae		Soyauxia		talbotii				Baker f.		J. Bot.	2 days, 4:04:00	-1914
12152-wcs	2	AFRICA	22	West Tropical Africa	NGA	Nigeria	0	0	0	12152-wcs	338993-1	Species	Accepted	Phyllanthaceae		Antidesma		membranaceum				MÃ¼ll.Arg.		Linnaea	34: 68	-1865
24581-wcs	2	AFRICA	22	West Tropical Africa	NGA	Nigeria	0	0	0	24581-wcs	340193-1	Species	Accepted	Phyllanthaceae		Bridelia		ndellensis				Beille		MÃ©m. Soc. Bot. France	0.38125	-1908
24632-wcs	2	AFRICA	22	West Tropical Africa	NGA	Nigeria	0	0	0	24632-wcs	340228-1	Species	Accepted	Phyllanthaceae		Bridelia		scleroneura				MÃ¼ll.Arg.		Flora	47: 515	-1864
24647-wcs	2	AFRICA	22	West Tropical Africa	NGA	Nigeria	0	0	0	24647-wcs	340234-1	Species	Accepted	Phyllanthaceae		Bridelia		speciosa				MÃ¼ll.Arg.		J. Bot.	0.310417	-1864
101143-wcs	2	AFRICA	22	West Tropical Africa	NGA	Nigeria	0	0	0	101143-wcs	350085-1	Species	Accepted	Phyllanthaceae		Hymenocardia		acida				Tul.		Ann. Sci. Nat., Bot.	, sÃ©r. 3, 15: 256	-1851
101152-wcs	2	AFRICA	22	West Tropical Africa	NGA	Nigeria	0	0	0	101152-wcs	350093-1	Species	Accepted	Phyllanthaceae		Hymenocardia		heudelotii				Planch. ex MÃ¼ll.Arg.		Flora	47: 518	-1864
117391-wcs	2	AFRICA	22	West Tropical Africa	NGA	Nigeria	0	0	0	117391-wcs	351447-1	Species	Accepted	Phyllanthaceae		Maesobotrya		floribunda				Benth.		Hooker's Icon. Pl.	13: t. 1296	-1879
701322-az	2	AFRICA	22	West Tropical Africa	NGA	Nigeria	0	0	0	701322-az	690159-1	Species	Accepted	Polygalaceae		Carpolobia		alba				G.Don		Gen. Hist.	0.298611	-1831
493280-az	2	AFRICA	22	West Tropical Africa	NGA	Nigeria	0	0	0	493280-az	717602-1	Species	Accepted	Rhamnaceae		Lasiodiscus		fasciculiflorus				Engl.		Bot. Jahrb. Syst.	40: 550	-1908
704437-az	2	AFRICA	22	West Tropical Africa	NGA	Nigeria	0	0	0	704437-az	60458944-2	Species	Accepted	Rhizophoraceae		Cassipourea		congoensis				R.Br. ex DC.		Prodr.	03:34:00	-1828
17961-wcs	2	AFRICA	22	West Tropical Africa	NGA	Nigeria	0	0	0	17961-wcs	744270-1	Species	Accepted	Rubiaceae		Aulacocalyx		jasminiflora				Hook.f.		Hooker's Icon. Pl.	12: t. 1126	-1873
20895-wcs	2	AFRICA	22	West Tropical Africa	NGA	Nigeria	0	0	0	20895-wcs	744479-1	Species	Accepted	Rubiaceae		Bertiera		retrofracta				K.Schum.		Bot. Jahrb. Syst.	1.27222	-1897
524096-wcs	2	AFRICA	22	West Tropical Africa	NGA	Nigeria	0	0	0	524096-wcs	77164218-1	Species	Accepted	Rubiaceae		Craterispermum		capitatum				Taedoumg & De Block		PhytoKeys	83: 105	-2017
52493-wcs	2	AFRICA	22	West Tropical Africa	NGA	Nigeria	0	0	0	52493-wcs	748063-1	Species	Accepted	Rubiaceae		Cuviera		calycosa				Wernham		J. Bot.	2 days, 4:07:00	-1914
103256-wcs	2	AFRICA	22	West Tropical Africa	NGA	Nigeria	0	0	0	103256-wcs	753750-1	Species	Accepted	Rubiaceae		Ixora		bauchiensis				Hutch. & Dalziel		Fl. W. Trop. Afr.	0.14375	-1931
103465-wcs	2	AFRICA	22	West Tropical Africa	NGA	Nigeria	0	0	0	103465-wcs	753943-1	Species	Accepted	Rubiaceae		Ixora		euosmia				K.Schum.		Bot. Jahrb. Syst.	33: 355	-1903
103567-wcs	2	AFRICA	22	West Tropical Africa	NGA	Nigeria	0	0	0	103567-wcs	754038-1	Species	Accepted	Rubiaceae		Ixora		hippoperifera				Bremek.		Hooker's Icon. Pl.	32: t. 3241	-1934
129727-wcs	2	AFRICA	22	West Tropical Africa	NGA	Nigeria	0	0	0	129727-wcs	756319-1	Species	Accepted	Rubiaceae		Morelia		senegalensis				A.Rich. ex DC.		Prodr.	0.595139	-1830
144994-wcs	2	AFRICA	22	West Tropical Africa	NGA	Nigeria	0	0	0	144994-wcs	758814-1	Species	Accepted	Rubiaceae		Oxyanthus		speciosus				DC.		Ann. Mus. Hist. Nat.	0.526389	-1807
163879-wcs	2	AFRICA	22	West Tropical Africa	NGA	Nigeria	0	0	0	163879-wcs	761059-1	Species	Accepted	Rubiaceae		Pouchetia		africana				A.Rich. ex DC.		Prodr.	0.439583	-1830
207787-wcs	2	AFRICA	22	West Tropical Africa	NGA	Nigeria	0	0	0	207787-wcs	767999-1	Species	Accepted	Rubiaceae		Tricalysia		bifida				De Wild.		Ann. Mus. Congo Belge, Bot.	, sÃ©r. 5, 3: 290	-1910
207916-wcs	2	AFRICA	22	West Tropical Africa	NGA	Nigeria	0	0	0	207916-wcs	768090-1	Species	Accepted	Rubiaceae		Tricalysia		obanensis				Keay		Bull. Jard. Bot. Ã‰tat Bruxelles	28: 294	-1958
207926-wcs	2	AFRICA	22	West Tropical Africa	NGA	Nigeria	0	0	0	207926-wcs	768095-1	Species	Accepted	Rubiaceae		Tricalysia		oligoneura				K.Schum.		Bot. Jahrb. Syst.	1.26944	-1896
468968-az	2	AFRICA	22	West Tropical Africa	NGA	Nigeria	0	0	0	468968-az	775999-1	Species	Accepted	Rutaceae		Zanthoxylum		rubescens				Planch. ex Hook.		Niger Fl.	: 270	-1849
924334-az	2	AFRICA	22	West Tropical Africa	NGA	Nigeria	0	0	0	924334-az	365114-1	Species	Accepted	Salicaceae		Casearia		dinklagei				Gilg		Bot. Jahrb. Syst.	40: 511	-1908
924934-az	2	AFRICA	22	West Tropical Africa	NGA	Nigeria	0	0	0	924934-az	111647-1	Species	Accepted	Salicaceae		Flacourtia		flavescens				Willd.		Sp. Pl., ed. 4	, 4: 830	-1806
629430-az	2	AFRICA	22	West Tropical Africa	NGA	Nigeria	0	0	0	629430-az	781851-1	Species	Accepted	Sapindaceae		Allophylus		megaphyllus				Hutch. & Dalziel		Fl. W. Trop. Afr.	0.388889	-1928
629446-az	2	AFRICA	22	West Tropical Africa	NGA	Nigeria	0	0	0	629446-az	781867-1	Species	Accepted	Sapindaceae		Allophylus		nigericus				Baker f.		J. Bot.	57: 158	-1919
895967-az	2	AFRICA	22	West Tropical Africa	NGA	Nigeria	0	0	0	895967-az	77102886-1	Species	Accepted	Sapindaceae		Deinbollia		oreophila				Cheek		Kew Bull.	64: 504	-2009
759069-az	2	AFRICA	22	West Tropical Africa	NGA	Nigeria	0	0	0	759069-az	782751-1	Species	Accepted	Sapindaceae		Deinbollia		saligna				Keay		Bull. Jard. Bot. Ã‰tat Bruxelles	26: 193	-1956
839171-az	2	AFRICA	22	West Tropical Africa	NGA	Nigeria	0	0	0	839171-az	813722-1	Species	Accepted	Simaroubaceae		Hannoa		ferruginea				Engl.		Bot. Jahrb. Syst.	32: 122	-1902
826873-az	2	AFRICA	22	West Tropical Africa	NGA	Nigeria	0	0	0	826873-az	581875-1	Species	Accepted	Siparunaceae		Glossocalyx		longicuspis				Benth.		Hooker's Icon. Pl.	14: t. 1301	-1880
772978-az	2	AFRICA	22	West Tropical Africa	NGA	Nigeria	0	0	0	772978-az	815647-1	Species	Accepted	Solanaceae		Discopodium		penninervium				Hochst.		Flora	1 day, 3:22:00	-1844
348646-az	2	AFRICA	22	West Tropical Africa	NGA	Nigeria	0	0	0	348646-az	607952-1	Species	Accepted	Stemonuraceae		Lasianthera		africana				P.Beauv.		Fl. Oware	0.100694	-1806
436437-az	2	AFRICA	22	West Tropical Africa	NGA	Nigeria	0	0	0	436437-az	56168-1	Species	Accepted	Thomandersiaceae		Thomandersia		hensii				De Wild. & T.Durand		Bull. Soc. Roy. Bot. Belgique	, Compt. Rend. 38: 108	-1899
766919-az	2	AFRICA	22	West Tropical Africa	NGA	Nigeria	0	0	0	766919-az	831555-1	Species	Accepted	Thymelaeaceae		Dicranolepis		vestita				Engl.		Bot. Jahrb. Syst.	0.525694	-1886
369420-az	2	AFRICA	22	West Tropical Africa	NGA	Nigeria	0	0	0	369420-az	854743-1	Species	Accepted	Urticaceae		Myrianthus		preussii				Engl.		Bot. Jahrb. Syst.	0.936806	-1894
528739-az	2	AFRICA	22	West Tropical Africa	NGA	Nigeria	0	0	0	528739-az	867353-1	Species	Accepted	Violaceae		Rinorea		preussii				Engl.		Bot. Jahrb. Syst.	33: 138	-1902
528755-az	2	AFRICA	22	West Tropical Africa	NGA	Nigeria	0	0	0	528755-az	867369-1	Species	Accepted	Violaceae		Rinorea		rubrotincta				Chipp		Bull. Misc. Inform. Kew	1923: 294	-1923
341143-az	2	AFRICA	22	West Tropical Africa	NGA	Nigeria	0	0	0	341143-az	68307-1	Species	Accepted	Vitaceae		Leea		guineensis				G.Don		Gen. Hist.	0.536111	-1831
318261-wcs	2	AFRICA	22	West Tropical Africa	NGA	Nigeria	0	0	0	318261-wcs	110792-1	Species	Accepted	Bignoniaceae		Stereospermum		kunthianum				Cham.		Linnaea	0.791667	-1833
5737-wcs	2	AFRICA	22	West Tropical Africa	NGA	Nigeria	0	0	0	5737-wcs	338394-1	Species	Accepted	Euphorbiaceae		Alchornea		floribunda				MÃ¼ll.Arg.		J. Bot.	0.316667	-1864
14765-wcs	2	AFRICA	22	West Tropical Africa	NGA	Nigeria	0	0	0	14765-wcs	339401-1	Species	Accepted	Euphorbiaceae		Argomuellera		macrophylla				Pax		Bot. Jahrb. Syst.	0.854167	-1894
667868-az	2	AFRICA	22	West Tropical Africa	NGA	Nigeria	0	0	0	667868-az	480795-1	Species	Accepted	Fabaceae		Baikiaea		insignis				Benth.		Trans. Linn. Soc. London	25: 314	-1865
397581-az	2	AFRICA	22	West Tropical Africa	NGA	Nigeria	0	0	0	397581-az	606506-1	Species	Accepted	Ochnaceae		Ochna		afzelii				R.Br. ex Oliv.		Fl. Trop. Afr.	0.263194	-1868
127069-wcs	2	AFRICA	22	West Tropical Africa	NGA	Nigeria	0	0	0	127069-wcs	352299-1	Species	Accepted	Pandaceae		Microdesmis		puberula				Hook.f. ex Planch.		Hooker's Icon. Pl.	8: t. 758	-1848
12372-wcs	2	AFRICA	22	West Tropical Africa	NGA	Nigeria	0	0	0	12372-wcs	339153-1	Species	Accepted	Phyllanthaceae		Antidesma		vogelianum				MÃ¼ll.Arg.		Flora	47: 529	-1864
74187-wcs	2	AFRICA	22	West Tropical Africa	NGA	Nigeria	0	0	0	74187-wcs	748828-1	Species	Accepted	Rubiaceae		Euclinia		longiflora				Salisb.		Parad. Lond.	2: t. 93, errata	-1808
88528-wcs	2	AFRICA	22	West Tropical Africa	NGA	Nigeria	0	0	0	88528-wcs	751322-1	Species	Accepted	Rubiaceae		Gardenia		vogelii				Hook.f.		Hooker's Icon. Pl.	8: t. 782-3	-1848
180053-wcs	2	AFRICA	22	West Tropical Africa	NGA	Nigeria	0	0	0	180053-wcs	765136-1	Species	Accepted	Rubiaceae		Rothmannia		longiflora				Salisb.		Parad. Lond.	1: t. 65	-1807
37202-wcs	2	AFRICA	22	West Tropical Africa	NGA	Nigeria	0	0	0	37202-wcs	86537-1	Species	Accepted	Araceae		Cercestis		afzelii				Schott		Oesterr. Bot. Wochenbl.	0.579167	-1857
339012-az	2	AFRICA	22	West Tropical Africa	NGA	Nigeria	0	0	0	339012-az	431102-1	Species	Accepted	Celastraceae		Loeseneriella		ectypopetala				N.HallÃ©		Bull. Mus. Natl. Hist. Nat.	, sÃ©r. 2, 30: 467	-1958
732511-az	2	AFRICA	22	West Tropical Africa	NGA	Nigeria	0	0	0	732511-az	170005-1	Species	Accepted	Combretaceae		Combretum		comosum				G.Don		Edinburgh Philos. J.	0.697222	-1824
854799-az	2	AFRICA	22	West Tropical Africa	NGA	Nigeria	0	0	0	854799-az	544212-1	Species	Accepted	Linaceae		Hugonia		foliosa				Oliv.		Fl. Trop. Afr.	0.229861	-1868
598029-az	2	AFRICA	22	West Tropical Africa	NGA	Nigeria	0	0	0	598029-az	547031-1	Species	Accepted	Loganiaceae		Strychnos		afzelii				Gilg		Bot. Jahrb. Syst.	1.10556	-1893
847900-az	2	AFRICA	22	West Tropical Africa	NGA	Nigeria	0	0	0	847900-az	49601-1	Species	Accepted	Acanthaceae		Heteradelphia		paulojaegeria				Heine		Bull. Inst. FranÃ§. Afrique Noire	1.67222	-1962
653273-az	2	AFRICA	22	West Tropical Africa	NGA	Nigeria	0	0	0	653273-az	72379-1	Species	Accepted	Annonaceae		Artabotrys		dahomensis				Engl. & Diels		Notizbl. KÃ¶nigl. Bot. Gart. Berlin	0.290972	-1899
907786-az	2	AFRICA	22	West Tropical Africa	NGA	Nigeria	0	0	0	907786-az	60458237-2	Species	Accepted	Annonaceae		Uvaria		afzelii				Scott Elliot		J. Linn. Soc., Bot.	30: 70	-1894
448084-az	2	AFRICA	22	West Tropical Africa	NGA	Nigeria	0	0	0	448084-az	76030-1	Species	Accepted	Annonaceae		Uvariodendron		occidentale				Le Thomas		Adansonia	, n.s., 7: 251	-1967
244051-wcs	2	AFRICA	22	West Tropical Africa	NGA	Nigeria	0	0	0	244051-wcs	335538-1	Species	Accepted	Eriocaulaceae		Eriocaulon		nigericum				Meikle		Kew Bull.	0.36875	-1950
50533-wcs	2	AFRICA	22	West Tropical Africa	NGA	Nigeria	0	0	0	50533-wcs	342976-1	Species	Accepted	Euphorbiaceae		Croton		membranaceus				MÃ¼ll.Arg.		Flora	47: 534	-1864
50660-wcs	2	AFRICA	22	West Tropical Africa	NGA	Nigeria	0	0	0	50660-wcs	343079-1	Species	Accepted	Euphorbiaceae		Croton		nigritanus				Scott Elliot		J. Linn. Soc., Bot.	30: 97	-1894
207258-wcs	2	AFRICA	22	West Tropical Africa	NGA	Nigeria	0	0	0	207258-wcs	357700-1	Species	Accepted	Euphorbiaceae		Tragia		chevalieri				Beille		MÃ©m. Soc. Bot. France	0.420833	-1910
345823-az	2	AFRICA	22	West Tropical Africa	NGA	Nigeria	0	0	0	345823-az	502320-1	Species	Accepted	Fabaceae		Leptoderris		micrantha				Dunn		Bull. Misc. Inform. Kew	1910: 389	-1910
518725-wcs	2	AFRICA	22	West Tropical Africa	NGA	Nigeria	0	0	0	518725-wcs	527062-1	Species	Accepted	Lentibulariaceae		Utricularia		rigida				Benj.		Linnaea	1.04375	-1847
516833-az	2	AFRICA	22	West Tropical Africa	NGA	Nigeria	0	0	0	516833-az	581682-1	Species	Accepted	Menispermaceae		Triclisia		subcordata				Oliv.		Fl. Trop. Afr.	01:49:00	-1868
219922-wcs	2	AFRICA	22	West Tropical Africa	NGA	Nigeria	0	0	0	219922-wcs	70027670-1	Species	Accepted	Orchidaceae		Ancistrorhynchus		akeassiae				PÃ©rez-Vera		OrchidÃ©es CÃ´te D'Ivoire	: 56	-2003
9633-wcs	2	AFRICA	22	West Tropical Africa	NGA	Nigeria	0	0	0	9633-wcs	616364-1	Species	Accepted	Orchidaceae		Angraecum		pyriforme				Summerh.		Bull. Misc. Inform. Kew	1936: 230	-1936
127063-wcs	2	AFRICA	22	West Tropical Africa	NGA	Nigeria	0	0	0	127063-wcs	352293-1	Species	Accepted	Pandaceae		Microdesmis		keayana				J.LÃ©onard		Bull. Jard. Bot. Ã‰tat Bruxelles	31: 180	-1961
83646-wcs	2	AFRICA	22	West Tropical Africa	NGA	Nigeria	0	0	0	83646-wcs	748952-1	Species	Accepted	Rubiaceae		Fadogia		andersonii				Robyns		Bull. Jard. Bot. Ã‰tat Bruxelles	0.518056	-1928
88347-wcs	2	AFRICA	22	West Tropical Africa	NGA	Nigeria	0	0	0	88347-wcs	751152-1	Species	Accepted	Rubiaceae		Gardenia		nitida				Hook.		Bot. Mag.	73: t. 4343	-1847
103796-wcs	2	AFRICA	22	West Tropical Africa	NGA	Nigeria	0	0	0	103796-wcs	754256-1	Species	Accepted	Rubiaceae		Ixora		nigerica				Keay		Bull. Jard. Bot. Ã‰tat Bruxelles	27: 96	-1957
130465-wcs	2	AFRICA	22	West Tropical Africa	NGA	Nigeria	0	0	0	130465-wcs	756694-1	Species	Accepted	Rubiaceae		Mussaenda		landolphioides				Wernham		J. Bot.	51: 238	-1913
148494-wcs	2	AFRICA	22	West Tropical Africa	NGA	Nigeria	0	0	0	148494-wcs	759697-1	Species	Accepted	Rubiaceae		Pavetta		genipifolia				Schumach.		Beskr. Guin. Pl.	: 78	-1827
201946-wcs	2	AFRICA	22	West Tropical Africa	NGA	Nigeria	0	0	0	201946-wcs	767614-1	Species	Accepted	Rubiaceae		Tarenna		thomasii				Hutch. & Dalziel		Fl. W. Trop. Afr.	0.135417	-1931
1268651-az	2	AFRICA	22	West Tropical Africa	NGA	Nigeria	0	0	0	1268651-az	77222317-1	Species	Accepted	Selaginellaceae		Selaginella		zechii				Hieron.		Nat. Pflanzenfam.	1(4): 697	-1901
385149-wcs	2	AFRICA	22	West Tropical Africa	NGA	Nigeria	0	0	0	385149-wcs	297068-1	Species	Accepted	Zamiaceae		Encephalartos		barteri				Carruth. ex Miq.		Arch. NÃ©erl. Sci. Exact. Nat.	0.29375	-1868
1086107-az	2	AFRICA	22	West Tropical Africa	NGA	Nigeria	0	0	0	1086107-az	203065-1	Species	Accepted	Asteraceae		Emilia		praetermissa				Milne-Redh.		Kew Bull.	0.46875	-1951
1146321-az	2	AFRICA	22	West Tropical Africa	NGA	Nigeria	0	0	0	1146321-az	17053310-1	Species	Accepted	Aspleniaceae		Asplenium		variabile				Hook.		Sp. Fil.	0.189583	-1860
12551-wcs	2	AFRICA	22	West Tropical Africa	NGA	Nigeria	0	0	0	12551-wcs	85520-1	Species	Accepted	Araceae		Anubias		barteri				Schott		Prodr. Syst. Aroid.	: 159	-1860
653366-az	2	AFRICA	22	West Tropical Africa	NGA	Nigeria	0	0	0	653366-az	72468-1	Species	Accepted	Annonaceae		Artabotrys		stenopetalus				Engl. & Diels		Notizbl. KÃ¶nigl. Bot. Gart. Berlin	0.291667	-1899
135137-wcs	2	AFRICA	22	West Tropical Africa	NGA	Nigeria	0	0	0	135137-wcs	87569-1	Species	Accepted	Araceae		Nephthytis		afzelii				Schott		Oesterr. Bot. Wochenbl.	0.573611	-1857
302186-wcs	2	AFRICA	22	West Tropical Africa	NGA	Nigeria	0	0	0	302186-wcs	532736-1	Species	Accepted	Asparagaceae		Chlorophytum		alismifolium				Baker		J. Linn. Soc., Bot.	0.85	-1876
302366-wcs	2	AFRICA	22	West Tropical Africa	NGA	Nigeria	0	0	0	302366-wcs	532907-1	Species	Accepted	Asparagaceae		Chlorophytum		inornatum				Ker Gawl.		Bot. Mag.	27: t. 1071	-1807
304616-wcs	2	AFRICA	22	West Tropical Africa	NGA	Nigeria	0	0	0	304616-wcs	534154-1	Species	Accepted	Asparagaceae		Dracaena		congoensis				Hua		Bull. Soc. Hist. Nat. Autun	0.880556	-1897
304758-wcs	2	AFRICA	22	West Tropical Africa	NGA	Nigeria	0	0	0	304758-wcs	534311-1	Species	Accepted	Asparagaceae		Dracaena		ovata				Ker Gawl.		Bot. Mag.	29: t. 1180	-1809
304771-wcs	2	AFRICA	22	West Tropical Africa	NGA	Nigeria	0	0	0	304771-wcs	534323-1	Species	Accepted	Asparagaceae		Dracaena		phrynioides				Hook.		Bot. Mag.	88: t. 5352	-1862
304837-wcs	2	AFRICA	22	West Tropical Africa	NGA	Nigeria	0	0	0	304837-wcs	534384-1	Species	Accepted	Asparagaceae		Dracaena		surculosa				Lindl.		Bot. Reg.	14: t. 1169	-1828
70696-wcs	2	AFRICA	22	West Tropical Africa	NGA	Nigeria	0	0	0	70696-wcs	666845-1	Species	Accepted	Arecaceae		Eremospatha		laurentii				De Wild.		Bull. Jard. Bot. Ã‰tat Bruxelles	0.310417	-1916
651802-az	2	AFRICA	22	West Tropical Africa	NGA	Nigeria	0	0	0	651802-az	93250-1	Species	Accepted	Aristolochiaceae		Aristolochia		promissa				Mast.		Gard. Chron.	, n.s., 11: 494	-1879
362281-wcs	2	AFRICA	22	West Tropical Africa	NGA	Nigeria	0	0	0	362281-wcs	105151-1	Species	Accepted	Begoniaceae		Begonia		mannii				Hook.f.		Bot. Mag.	90: t. 5434	-1864
416286-az	2	AFRICA	22	West Tropical Africa	NGA	Nigeria	0	0	0	416286-az	148001-1	Species	Accepted	Capparaceae		Ritchiea		erecta				Hook.f.		Hooker's Icon. Pl.	8: t. 769	-1848
732540-az	2	AFRICA	22	West Tropical Africa	NGA	Nigeria	0	0	0	732540-az	170033-1	Species	Accepted	Combretaceae		Combretum		demeusei				De Wild.		Ann. Mus. Congo Belge, Bot.	, sÃ©r. 5, 3: 235	-1910
733033-az	2	AFRICA	22	West Tropical Africa	NGA	Nigeria	0	0	0	733033-az	170474-1	Species	Accepted	Combretaceae		Combretum		sordidum				Exell		J. Bot.	67: 144	-1929
257294-wcs	2	AFRICA	22	West Tropical Africa	NGA	Nigeria	0	0	0	257294-wcs	172909-1	Species	Accepted	Commelinaceae		Palisota		barteri				Hook.f.		Bot. Mag.	88: t. 5318	-1862
480395-wcs	2	AFRICA	22	West Tropical Africa	NGA	Nigeria	0	0	0	480395-wcs	270324-1	Species	Accepted	Convolvulaceae		Lepistemon		parviflorus				Pilg. ex BÃ¼sgen		Mitt. Deutsch. Schutzgeb.	1.01875	-1910
237140-wcs	2	AFRICA	22	West Tropical Africa	NGA	Nigeria	0	0	0	237140-wcs	304909-1	Species	Accepted	Cyperaceae		Cyperus		koyaliensis				Cherm.		Arch. Bot. MÃ©m.	7(3): 7	-1936
239946-wcs	2	AFRICA	22	West Tropical Africa	NGA	Nigeria	0	0	0	239946-wcs	317788-1	Species	Accepted	Dioscoreaceae		Dioscorea		cayenensis				Lam.		Encycl.	0.286806	-1789
240452-wcs	2	AFRICA	22	West Tropical Africa	NGA	Nigeria	0	0	0	240452-wcs	318236-1	Species	Accepted	Dioscoreaceae		Dioscorea		mangenotiana				J.MiÃ¨ge		Bull. Inst. Fondam. Afrique Noire, SÃ©r. A, Sci. Nat.	20:40:00	-1958
755507-az	2	AFRICA	22	West Tropical Africa	NGA	Nigeria	0	0	0	755507-az	490151-1	Species	Accepted	Fabaceae		Dalbergia		crispa				Hepper		Kew Bull.	0.55	-1956
779362-az	2	AFRICA	22	West Tropical Africa	NGA	Nigeria	0	0	0	779362-az	380758-1	Species	Accepted	Fabaceae		Duparquetia		orchidacea				Baill.		Adansonia	0.381944	-1866
457813-az	2	AFRICA	22	West Tropical Africa	NGA	Nigeria	0	0	0	457813-az	371461-1	Species	Accepted	Gentianaceae		Voyria		primuloides				Baker		Bull. Misc. Inform. Kew	78 days, 22:25:00	-1894
43106-wcs	2	AFRICA	22	West Tropical Africa	NGA	Nigeria	0	0	0	43106-wcs	862437-1	Species	Accepted	Lamiaceae		Clerodendrum		thomsoniae				Balf.f.		Gard. Chron.	1862: 70	-1862
597888-az	2	AFRICA	22	West Tropical Africa	NGA	Nigeria	0	0	0	597888-az	547156-1	Species	Accepted	Loganiaceae		Strychnos		densiflora				Baill.		Adansonia	0.714583	-1879
598278-az	2	AFRICA	22	West Tropical Africa	NGA	Nigeria	0	0	0	598278-az	547240-1	Species	Accepted	Loganiaceae		Strychnos		icaja				Baill.		Adansonia	0.713889	-1879
598128-az	2	AFRICA	22	West Tropical Africa	NGA	Nigeria	0	0	0	598128-az	547361-1	Species	Accepted	Loganiaceae		Strychnos		ngouniensis				Pellegr.		Bull. Mus. Natl. Hist. Nat.	32: 394	-1926
598134-az	2	AFRICA	22	West Tropical Africa	NGA	Nigeria	0	0	0	598134-az	547365-1	Species	Accepted	Loganiaceae		Strychnos		nigritana				Baker		Bull. Misc. Inform. Kew	1895: 97	-1896
400200-az	2	AFRICA	22	West Tropical Africa	NGA	Nigeria	0	0	0	400200-az	608121-1	Species	Accepted	Olacaceae		Olax		mannii				Oliv.		Fl. Trop. Afr.	0.284028	-1868
9238-wcs	2	AFRICA	22	West Tropical Africa	NGA	Nigeria	0	0	0	9238-wcs	615965-1	Species	Accepted	Orchidaceae		Angraecum		bancoense				Burg		Misc. Pap. Landbouwhoogeschool	19:26:00	-1980
9251-wcs	2	AFRICA	22	West Tropical Africa	NGA	Nigeria	0	0	0	9251-wcs	615976-1	Species	Accepted	Orchidaceae		Angraecum		birrimense				Rolfe		Bull. Misc. Inform. Kew	1914: 214	-1914
9301-wcs	2	AFRICA	22	West Tropical Africa	NGA	Nigeria	0	0	0	9301-wcs	616027-1	Species	Accepted	Orchidaceae		Angraecum		claessensii				De Wild.		Bull. Jard. Bot. Ã‰tat Bruxelles	0.336111	-1916
23848-wcs	2	AFRICA	22	West Tropical Africa	NGA	Nigeria	0	0	0	23848-wcs	617971-1	Species	Accepted	Orchidaceae		Brachycorythis		sceptrum				Schltr.		Beih. Bot. Centralbl.	38(2): 114	-1921
25244-wcs	2	AFRICA	22	West Tropical Africa	NGA	Nigeria	0	0	0	25244-wcs	618399-1	Species	Accepted	Orchidaceae		Bulbophyllum		barbigerum				Lindl.		Edwards's Bot. Reg.	23: t. 1942	-1837
25524-wcs	2	AFRICA	22	West Tropical Africa	NGA	Nigeria	0	0	0	25524-wcs	618629-1	Species	Accepted	Orchidaceae		Bulbophyllum		comatum				Lindl.		J. Proc. Linn. Soc., Bot.	0.338889	-1862
25849-wcs	2	AFRICA	22	West Tropical Africa	NGA	Nigeria	0	0	0	25849-wcs	618905-1	Species	Accepted	Orchidaceae		Bulbophyllum		falcipetalum				Lindl.		J. Proc. Linn. Soc., Bot.	0.338889	-1862
26145-wcs	2	AFRICA	22	West Tropical Africa	NGA	Nigeria	0	0	0	26145-wcs	619149-1	Species	Accepted	Orchidaceae		Bulbophyllum		imbricatum				Lindl.		Edwards's Bot. Reg.	27: t. 37	-1841
26206-wcs	2	AFRICA	22	West Tropical Africa	NGA	Nigeria	0	0	0	26206-wcs	619196-1	Species	Accepted	Orchidaceae		Bulbophyllum		ivorense				P.J.Cribb & PÃ©rez-Vera		Adansonia	, n.s., 15: 209	-1975
26498-wcs	2	AFRICA	22	West Tropical Africa	NGA	Nigeria	0	0	0	26498-wcs	619426-1	Species	Accepted	Orchidaceae		Bulbophyllum		magnibracteatum				Summerh.		Bull. Misc. Inform. Kew	1935: 203	-1935
26737-wcs	2	AFRICA	22	West Tropical Africa	NGA	Nigeria	0	0	0	26737-wcs	619646-1	Species	Accepted	Orchidaceae		Bulbophyllum		nigritianum				Rendle		Cat. Pl. Oban	: 99	-1913
27172-wcs	2	AFRICA	22	West Tropical Africa	NGA	Nigeria	0	0	0	27172-wcs	620000-1	Species	Accepted	Orchidaceae		Bulbophyllum		resupinatum				Ridl.		Bol. Soc. Brot.	0.345833	-1887
27311-wcs	2	AFRICA	22	West Tropical Africa	NGA	Nigeria	0	0	0	27311-wcs	620115-1	Species	Accepted	Orchidaceae		Bulbophyllum		schinzianum				Kraenzl.		Bull. Soc. Roy. Bot. Belgique	1 day, 14:57:00	-1899
61939-wcs	2	AFRICA	22	West Tropical Africa	NGA	Nigeria	0	0	0	61939-wcs	629797-1	Species	Accepted	Orchidaceae		Dinklageella		liberica				Mansf.		Repert. Spec. Nov. Regni Veg.	36: 64	-1934
94248-wcs	2	AFRICA	22	West Tropical Africa	NGA	Nigeria	0	0	0	94248-wcs	636895-1	Species	Accepted	Orchidaceae		Habenaria		barrina				Ridl.		Bol. Soc. Brot.	0.348611	-1887
98728-wcs	2	AFRICA	22	West Tropical Africa	NGA	Nigeria	0	0	0	98728-wcs	638738-1	Species	Accepted	Orchidaceae		Hetaeria		occidentalis				Summerh.		Bull. Misc. Inform. Kew	1934: 206	-1934
162949-wcs	2	AFRICA	22	West Tropical Africa	NGA	Nigeria	0	0	0	162949-wcs	654456-1	Species	Accepted	Orchidaceae		Polystachya		obanensis				Rendle		Cat. Pl. Oban	: 102	-1913
784623-az	2	AFRICA	22	West Tropical Africa	NGA	Nigeria	0	0	0	784623-az	674484-1	Species	Accepted	Passifloraceae		Efulensia		clematoides				C.H.Wright		Hooker's Icon. Pl.	26: t. 2518	-1899
601192-az	2	AFRICA	22	West Tropical Africa	NGA	Nigeria	0	0	0	601192-az	365979-1	Species	Accepted	Peridiscaceae		Soyauxia		velutina				Hutch. & Dalziel		Fl. W. Trop. Afr.	0.159722	-1927
153903-wcs	2	AFRICA	22	West Tropical Africa	NGA	Nigeria	0	0	0	153903-wcs	353921-1	Species	Accepted	Phyllanthaceae		Phyllanthus		gagnioevae				Jean F.Brunel & J.P.Roux		Boissiera	32: 175	-1980
420420-wcs	2	AFRICA	22	West Tropical Africa	NGA	Nigeria	0	0	0	420420-wcs	405988-1	Species	Accepted	Poaceae		Isachne		kiyalaensis				Robyns		Bull. Jard. Bot. Ã‰tat Bruxelles	0.513194	-1932
110900-wcs	2	AFRICA	22	West Tropical Africa	NGA	Nigeria	0	0	0	110900-wcs	755242-1	Species	Accepted	Rubiaceae		Leptactina		involucrata				Hook.f.		Hooker's Icon. Pl.	0.509722	-1871
129855-wcs	2	AFRICA	22	West Tropical Africa	NGA	Nigeria	0	0	0	129855-wcs	756416-1	Species	Accepted	Rubiaceae		Morinda		longiflora				G.Don		Gen. Hist.	0.503472	-1834
130442-wcs	2	AFRICA	22	West Tropical Africa	NGA	Nigeria	0	0	0	130442-wcs	756674-1	Species	Accepted	Rubiaceae		Mussaenda		isertiana				DC.		Prodr.	0.424306	-1830
167479-wcs	2	AFRICA	22	West Tropical Africa	NGA	Nigeria	0	0	0	167479-wcs	761595-1	Species	Accepted	Rubiaceae		Psychotria		calceata				E.M.A.Petit		Bull. Jard. Bot. Ã‰tat Bruxelles	34: 201	-1964
168011-wcs	2	AFRICA	22	West Tropical Africa	NGA	Nigeria	0	0	0	168011-wcs	762037-1	Species	Accepted	Rubiaceae		Psychotria		fimbriatifolia				R.D.Good		J. Bot.	64(Suppl. 2): 32	-1926
180815-wcs	2	AFRICA	22	West Tropical Africa	NGA	Nigeria	0	0	0	180815-wcs	765687-1	Species	Accepted	Rubiaceae		Rutidea		parviflora				DC.		Ann. Mus. Hist. Nat.	0.527083	-1807
629552-az	2	AFRICA	22	West Tropical Africa	NGA	Nigeria	0	0	0	629552-az	781960-1	Species	Accepted	Sapindaceae		Allophylus		talbotii				Baker f.		J. Bot.	57: 186	-1919
1138502-az	2	AFRICA	22	West Tropical Africa	NGA	Nigeria	0	0	0	1138502-az	60451586-2	Species	Accepted	Selaginellaceae		Selaginella		buchholzii				Hieron.		Nat. Pflanzenfam.	1(4): 696	-1901
1138754-az	2	AFRICA	22	West Tropical Africa	NGA	Nigeria	0	0	0	1138754-az	77186716-1	Species	Accepted	Selaginellaceae		Selaginella		leoneensis				Hieron.		Nat. Pflanzenfam.	1(4): 697	-1902
272681-wcs	2	AFRICA	22	West Tropical Africa	NGA	Nigeria	0	0	0	272681-wcs	871457-1	Species	Accepted	Xyridaceae		Xyris		filiformis				Lam.		Tabl. Encycl.	0.133333	-1791
5464-wcs	2	AFRICA	22	West Tropical Africa	NGA	Nigeria	0	0	0	5464-wcs	76417-1	Species	Accepted	Apocynaceae		Alafia		barteri				Oliv.		Hooker's Icon. Pl.	2.21667	-1891
501183-wcs	2	AFRICA	22	West Tropical Africa	NGA	Nigeria	0	0	0	501183-wcs	94868-1	Species	Accepted	Apocynaceae		Batesanthus		purpureus				N.E.Br.		Hooker's Icon. Pl.	26: t. 2500	-1896
198192-wcs	2	AFRICA	22	West Tropical Africa	NGA	Nigeria	0	0	0	198192-wcs	81860-1	Species	Accepted	Apocynaceae		Strophanthus		barteri				Franch.		J. Bot. (Morot)	0.500694	-1893
84257-wcs	2	AFRICA	22	West Tropical Africa	NGA	Nigeria	0	0	0	84257-wcs	79009-1	Species	Accepted	Apocynaceae		Farquharia		elliptica				Stapf		Bull. Misc. Inform. Kew	1912: 279	-1912
52275-wcs	2	AFRICA	22	West Tropical Africa	NGA	Nigeria	0	0	0	52275-wcs	86789-1	Species	Accepted	Araceae		Culcasia		seretii				De Wild.		Pl. Bequaert.	0.161111	-1922
651628-az	2	AFRICA	22	West Tropical Africa	NGA	Nigeria	0	0	0	651628-az	93110-1	Species	Accepted	Aristolochiaceae		Aristolochia		mannii				Hook.f.		Trans. Linn. Soc. London	25: 186	-1865
734208-az	2	AFRICA	22	West Tropical Africa	NGA	Nigeria	0	0	0	734208-az	264294-1	Species	Accepted	Connaraceae		Connarus		africanus				Lam.		Encycl.	0.149306	-1786
161486-wcs	2	AFRICA	22	West Tropical Africa	NGA	Nigeria	0	0	0	161486-wcs	354953-1	Species	Accepted	Euphorbiaceae		Plukenetia		conophora				MÃ¼ll.Arg.		Flora	47: 530	-1864
425315-az	2	AFRICA	22	West Tropical Africa	NGA	Nigeria	0	0	0	425315-az	581341-1	Species	Accepted	Menispermaceae		Rhigiocarya		racemifera				Miers		Ann. Mag. Nat. Hist.	, ser. 3, 14: 101	-1864
211870-wcs	2	AFRICA	22	West Tropical Africa	NGA	Nigeria	0	0	0	211870-wcs	661173-1	Species	Accepted	Orchidaceae		Vanilla		crenulata				Rolfe		J. Linn. Soc., Bot.	32: 477	-1896
211968-wcs	2	AFRICA	22	West Tropical Africa	NGA	Nigeria	0	0	0	211968-wcs	661264-1	Species	Accepted	Orchidaceae		Vanilla		ramosa				Rolfe		J. Linn. Soc., Bot.	32: 457	-1896
365463-az	2	AFRICA	22	West Tropical Africa	NGA	Nigeria	0	0	0	365463-az	74126-1	Species	Accepted	Annonaceae		Monodora		crispata				Engl.		Notizbl. KÃ¶nigl. Bot. Gart. Berlin	0.292361	-1899
448100-az	2	AFRICA	22	West Tropical Africa	NGA	Nigeria	0	0	0	448100-az	76011-1	Species	Accepted	Annonaceae		Uvariastrum		pierreanum				Engl.		Monogr. Afrik. Pflanzen-Fam.	06:32:00	-1901
158935-wcs	2	AFRICA	22	West Tropical Africa	NGA	Nigeria	0	0	0	158935-wcs	81143-1	Species	Accepted	Apocynaceae		Pleiocarpa		mutica				Benth.		Hooker's Icon. Pl.	12: t. 1181	-1876
176701-wcs	2	AFRICA	22	West Tropical Africa	NGA	Nigeria	0	0	0	176701-wcs	669501-1	Species	Accepted	Arecaceae		Raphia		diasticha				Burret		Notizbl. Bot. Gart. Berlin-Dahlem	1.13819	-1942
213945-wcs	2	AFRICA	22	West Tropical Africa	NGA	Nigeria	0	0	0	213945-wcs	82725-1	Species	Accepted	Apocynaceae		Voacanga		bracteata				Stapf		Bull. Misc. Inform. Kew	78 days, 22:22:00	-1894
116479-wcs	2	AFRICA	22	West Tropical Africa	NGA	Nigeria	0	0	0	116479-wcs	351170-1	Species	Accepted	Euphorbiaceae		Macaranga		heudelotii				Baill.		Recueil Observ. Bot.	0.0895833	-1860
116495-wcs	2	AFRICA	22	West Tropical Africa	NGA	Nigeria	0	0	0	116495-wcs	351181-1	Species	Accepted	Euphorbiaceae		Macaranga		hurifolia				Beille		MÃ©m. Soc. Bot. France	0.388889	-1908
119095-wcs	2	AFRICA	22	West Tropical Africa	NGA	Nigeria	0	0	0	119095-wcs	351693-1	Species	Accepted	Euphorbiaceae		Mallotus		subulatus				MÃ¼ll.Arg.		Linnaea	34: 192	-1865
669416-az	2	AFRICA	22	West Tropical Africa	NGA	Nigeria	0	0	0	669416-az	480895-1	Species	Accepted	Fabaceae		Baphia		nitida				G.Lodd.		Bot. Cab.	4: t. 367	-1820
767120-az	2	AFRICA	22	West Tropical Africa	NGA	Nigeria	0	0	0	767120-az	492492-1	Species	Accepted	Fabaceae		Didelotia		unifoliolata				J.LÃ©onard		Bull. Jard. Bot. Ã‰tat Bruxelles	1.05903	-1952
763125-az	2	AFRICA	22	West Tropical Africa	NGA	Nigeria	0	0	0	763125-az	833717-1	Species	Accepted	Malvaceae		Desplatsia		subericarpa				Bocq.		Adansonia	07:51:00	-1866
42112-wcs	2	AFRICA	22	West Tropical Africa	NGA	Nigeria	0	0	0	42112-wcs	341393-1	Species	Accepted	Phyllanthaceae		Cleistanthus		libericus				N.E.Br.		J. Linn. Soc., Bot.	37: 113	-1905
42189-wcs	2	AFRICA	22	West Tropical Africa	NGA	Nigeria	0	0	0	42189-wcs	341456-1	Species	Accepted	Phyllanthaceae		Cleistanthus		ripicola				J.LÃ©onard		Bull. Jard. Bot. Ã‰tat Bruxelles	30: 438	-1960
701333-az	2	AFRICA	22	West Tropical Africa	NGA	Nigeria	0	0	0	701333-az	690168-1	Species	Accepted	Polygalaceae		Carpolobia		lutea				G.Don		Gen. Hist.	0.298611	-1831
64824-wcs	2	AFRICA	22	West Tropical Africa	NGA	Nigeria	0	0	0	64824-wcs	344990-1	Species	Accepted	Putranjivaceae		Drypetes		chevalieri				Beille ex Hutch. & Dalziel		Fl. W. Trop. Afr.	0.240972	-1928
52487-wcs	2	AFRICA	22	West Tropical Africa	NGA	Nigeria	0	0	0	52487-wcs	748056-1	Species	Accepted	Rubiaceae		Cuviera		acutiflora				DC.		Ann. Mus. Hist. Nat.	0.529167	-1807
148796-wcs	2	AFRICA	22	West Tropical Africa	NGA	Nigeria	0	0	0	148796-wcs	759933-1	Species	Accepted	Rubiaceae		Pavetta		owariensis				P.Beauv.		Fl. Oware	0.102083	-1806
923021-az	2	AFRICA	22	West Tropical Africa	NGA	Nigeria	0	0	0	923021-az	111933-1	Species	Accepted	Salicaceae		Oncoba		brachyanthera				Oliv.		Fl. Trop. Afr.	0.122222	-1868
720499-az	2	AFRICA	22	West Tropical Africa	NGA	Nigeria	0	0	0	720499-az	782296-1	Species	Accepted	Sapindaceae		Chytranthus		setosus				Radlk.		Sitzungsber. Math.-Phys. Cl. KÃ¶nigl. Bayer. Akad. Wiss. MÃ¼nchen	0.994444	-1890
493433-az	2	AFRICA	22	West Tropical Africa	NGA	Nigeria	0	0	0	493433-az	783560-1	Species	Accepted	Sapindaceae		Lychnodiscus		reticulatus				Radlk.		Sitzungsber. Math.-Phys. Cl. KÃ¶nigl. Bayer. Akad. Wiss. MÃ¼nchen	0.564583	-1878
543419-az	2	AFRICA	22	West Tropical Africa	NGA	Nigeria	0	0	0	543419-az	784005-1	Species	Accepted	Sapindaceae		Pancovia		bijuga				Willd.		Sp. Pl., ed. 4	, 2: 285	-1799
766887-az	2	AFRICA	22	West Tropical Africa	NGA	Nigeria	0	0	0	766887-az	831522-1	Species	Accepted	Thymelaeaceae		Dicranolepis		disticha				Planch.		Hooker's Icon. Pl.	8: t. 798	-1848
664311-az	2	AFRICA	22	West Tropical Africa	NGA	Nigeria	0	0	0	664311-az	45718-1	Species	Accepted	Acanthaceae		Asystasia		buettneri				Lindau		Bot. Jahrb. Syst.	20:37:00	-1894
664399-az	2	AFRICA	22	West Tropical Africa	NGA	Nigeria	0	0	0	664399-az	45807-1	Species	Accepted	Acanthaceae		Asystasia		trichotogyne				Lindau		Bot. Jahrb. Syst.	33: 190	-1902
435130-az	2	AFRICA	22	West Tropical Africa	NGA	Nigeria	0	0	0	435130-az	71845-1	Species	Accepted	Anacardiaceae		Trichoscypha		bijuga				Engl.		Bot. Jahrb. Syst.	0.336806	-1881
37206-wcs	2	AFRICA	22	West Tropical Africa	NGA	Nigeria	0	0	0	37206-wcs	86541-1	Species	Accepted	Araceae		Cercestis		dinklagei				Engl.		Bot. Jahrb. Syst.	26: 422	-1899
52277-wcs	2	AFRICA	22	West Tropical Africa	NGA	Nigeria	0	0	0	52277-wcs	86790-1	Species	Accepted	Araceae		Culcasia		striolata				Engl.		Bot. Jahrb. Syst.	26: 417	-1899
52278-wcs	2	AFRICA	22	West Tropical Africa	NGA	Nigeria	0	0	0	52278-wcs	86791-1	Species	Accepted	Araceae		Culcasia		tenuifolia				Engl.		Bot. Jahrb. Syst.	0.935417	-1892
361673-wcs	2	AFRICA	22	West Tropical Africa	NGA	Nigeria	0	0	0	361673-wcs	104725-1	Species	Accepted	Begoniaceae		Begonia		fusialata				Warb.		Bot. Jahrb. Syst.	22:37:00	-1895
481247-az	2	AFRICA	22	West Tropical Africa	NGA	Nigeria	0	0	0	481247-az	431328-1	Species	Accepted	Celastraceae		Salacia		togoica				Loes.		Bot. Jahrb. Syst.	44: 181	-1910
481129-az	2	AFRICA	22	West Tropical Africa	NGA	Nigeria	0	0	0	481129-az	431346-1	Species	Accepted	Celastraceae		Salacia		zenkeri				Loes.		Bot. Jahrb. Syst.	44: 193	-1910
766012-az	2	AFRICA	22	West Tropical Africa	NGA	Nigeria	0	0	0	766012-az	163250-1	Species	Accepted	Dichapetalaceae		Dichapetalum		parvifolium				Engl.		Bot. Jahrb. Syst.	46: 578	-1912
368138-az	2	AFRICA	22	West Tropical Africa	NGA	Nigeria	0	0	0	368138-az	507342-1	Species	Accepted	Fabaceae		Millettia		dinklagei				Harms		Bot. Jahrb. Syst.	26: 287	-1899
374549-az	2	AFRICA	22	West Tropical Africa	NGA	Nigeria	0	0	0	374549-az	507577-1	Species	Accepted	Fabaceae		Millettia		zechiana				Harms		Bot. Jahrb. Syst.	1 day, 16:36:00	-1907
389116-az	2	AFRICA	22	West Tropical Africa	NGA	Nigeria	0	0	0	389116-az	510630-1	Species	Accepted	Fabaceae		Ormocarpum		megalophyllum				Harms		Bot. Jahrb. Syst.	26: 292	-1899
630942-az	2	AFRICA	22	West Tropical Africa	NGA	Nigeria	0	0	0	630942-az	607578-1	Species	Accepted	Icacinaceae		Alsodeiopsis		staudtii				Engl.		Bot. Jahrb. Syst.	24: 479	-1898
328648-wcs	2	AFRICA	22	West Tropical Africa	NGA	Nigeria	0	0	0	328648-wcs	437648-1	Species	Accepted	Iridaceae		Gladiolus		mirus				Vaupel		Bot. Jahrb. Syst.	48: 534	-1912
519912-az	2	AFRICA	22	West Tropical Africa	NGA	Nigeria	0	0	0	519912-az	810393-1	Species	Accepted	Linderniaceae		Torenia		dinklagei				Engl.		Bot. Jahrb. Syst.	57: 610	-1922
598021-az	2	AFRICA	22	West Tropical Africa	NGA	Nigeria	0	0	0	598021-az	547059-1	Species	Accepted	Loganiaceae		Strychnos		barteri				Soler.		Bot. Jahrb. Syst.	1.09444	-1893
597830-az	2	AFRICA	22	West Tropical Africa	NGA	Nigeria	0	0	0	597830-az	547094-1	Species	Accepted	Loganiaceae		Strychnos		camptoneura				Gilg & Busse		Bot. Jahrb. Syst.	36: 93	-1905
598350-az	2	AFRICA	22	West Tropical Africa	NGA	Nigeria	0	0	0	598350-az	60452498-2	Species	Accepted	Loganiaceae		Strychnos		longicaudata				Gilg		Bot. Jahrb. Syst.	1.10417	-1893
598150-az	2	AFRICA	22	West Tropical Africa	NGA	Nigeria	0	0	0	598150-az	547487-1	Species	Accepted	Loganiaceae		Strychnos		splendens				Gilg		Bot. Jahrb. Syst.	1.10486	-1893
619994-az	2	AFRICA	22	West Tropical Africa	NGA	Nigeria	0	0	0	619994-az	555352-1	Species	Accepted	Malpighiaceae		Acridocarpus		macrocalyx				Engl.		Bot. Jahrb. Syst.	36: 250	-1905
832951-az	2	AFRICA	22	West Tropical Africa	NGA	Nigeria	0	0	0	832951-az	834113-1	Species	Accepted	Malvaceae		Grewia		brunnea				K.Schum.		Bot. Jahrb. Syst.	33: 301	-1903
334988-az	2	AFRICA	22	West Tropical Africa	NGA	Nigeria	0	0	0	334988-az	580978-1	Species	Accepted	Menispermaceae		Kolobopetalum		auriculatum				Engl.		Bot. Jahrb. Syst.	26: 410	-1899
428755-az	2	AFRICA	22	West Tropical Africa	NGA	Nigeria	0	0	0	428755-az	434565-1	Species	Accepted	Metteniusaceae		Rhaphiostylis		ferruginea				Engl.		Bot. Jahrb. Syst.	43: 181	-1909
811182-az	2	AFRICA	22	West Tropical Africa	NGA	Nigeria	0	0	0	811182-az	853158-1	Species	Accepted	Moraceae		Ficus		lyrata				Warb.		Bot. Jahrb. Syst.	0.952778	-1894
399961-az	2	AFRICA	22	West Tropical Africa	NGA	Nigeria	0	0	0	399961-az	606787-1	Species	Accepted	Ochnaceae		Ochna		staudtii				Gilg		Bot. Jahrb. Syst.	33: 246	-1903
9612-wcs	2	AFRICA	22	West Tropical Africa	NGA	Nigeria	0	0	0	9612-wcs	616343-1	Species	Accepted	Orchidaceae		Angraecum		podochiloides				Schltr.		Bot. Jahrb. Syst.	38: 162	-1906
18426-wcs	2	AFRICA	22	West Tropical Africa	NGA	Nigeria	0	0	0	18426-wcs	617348-1	Species	Accepted	Orchidaceae		Auxopus		kamerunensis				Schltr.		Bot. Jahrb. Syst.	1 day, 14:04:00	-1905
25380-wcs	2	AFRICA	22	West Tropical Africa	NGA	Nigeria	0	0	0	25380-wcs	618516-1	Species	Accepted	Orchidaceae		Bulbophyllum		calyptratum				Kraenzl.		Bot. Jahrb. Syst.	22:24:00	-1895
95350-wcs	2	AFRICA	22	West Tropical Africa	NGA	Nigeria	0	0	0	95350-wcs	637898-1	Species	Accepted	Orchidaceae		Habenaria		physuriformis				Kraenzl.		Bot. Jahrb. Syst.	43: 395	-1909
162775-wcs	2	AFRICA	22	West Tropical Africa	NGA	Nigeria	0	0	0	162775-wcs	654299-1	Species	Accepted	Orchidaceae		Polystachya		dolichophylla				Schltr.		Bot. Jahrb. Syst.	1 day, 14:08:00	-1905
215751-wcs	2	AFRICA	22	West Tropical Africa	NGA	Nigeria	0	0	0	215751-wcs	661625-1	Species	Accepted	Orchidaceae		Zeuxine		stammleri				Schltr.		Bot. Jahrb. Syst.	38: 151	-1906
64945-wcs	2	AFRICA	22	West Tropical Africa	NGA	Nigeria	0	0	0	64945-wcs	345089-1	Species	Accepted	Putranjivaceae		Drypetes		leonensis				Pax		Bot. Jahrb. Syst.	43: 219	-1909
14781-wcs	2	AFRICA	22	West Tropical Africa	NGA	Nigeria	0	0	0	14781-wcs	743635-1	Species	Accepted	Rubiaceae		Argostemma		africanum				K.Schum.		Bot. Jahrb. Syst.	1.25208	-1896
742297-az	2	AFRICA	22	West Tropical Africa	NGA	Nigeria	0	0	0	742297-az	831090-1	Species	Accepted	Thymelaeaceae		Craterosiphon		scandens				Engl. & Gilg		Bot. Jahrb. Syst.	0.982639	-1894
766893-az	2	AFRICA	22	West Tropical Africa	NGA	Nigeria	0	0	0	766893-az	831527-1	Species	Accepted	Thymelaeaceae		Dicranolepis		grandiflora				Engl.		Bot. Jahrb. Syst.	0.526389	-1886
722721-az	2	AFRICA	22	West Tropical Africa	NGA	Nigeria	0	0	0	722721-az	869999-1	Species	Accepted	Vitaceae		Cissus		oreophila				Gilg & M.Brandt		Bot. Jahrb. Syst.	46: 445, 471	-1912
340839-az	2	AFRICA	22	West Tropical Africa	NGA	Nigeria	0	0	0	340839-az	69774-1	Species	Accepted	Anacardiaceae		Lannea		glabrescens				Engl.		Bot. Jahrb. Syst.	46: 328	-1911
407086-az	2	AFRICA	22	West Tropical Africa	NGA	Nigeria	0	0	0	407086-az	70339-1	Species	Accepted	Anacardiaceae		Pseudospondias		longifolia				Engl.		Bot. Jahrb. Syst.	36: 218	-1905
480471-az	2	AFRICA	22	West Tropical Africa	NGA	Nigeria	0	0	0	480471-az	71431-1	Species	Accepted	Anacardiaceae		Sorindeia		winkleri				Engl.		Bot. Jahrb. Syst.	43: 413	-1909
435121-az	2	AFRICA	22	West Tropical Africa	NGA	Nigeria	0	0	0	435121-az	71836-1	Species	Accepted	Anacardiaceae		Trichoscypha		acuminata				Engl.		Bot. Jahrb. Syst.	0.336806	-1881
7014-wcs	2	AFRICA	22	West Tropical Africa	NGA	Nigeria	0	0	0	7014-wcs	76517-1	Species	Accepted	Apocynaceae		Alstonia		congensis				Engl.		Bot. Jahrb. Syst.	0.377778	-1886
708362-az	2	AFRICA	22	West Tropical Africa	NGA	Nigeria	0	0	0	708362-az	837002-1	Species	Accepted	Cannabaceae		Celtis		mildbraedii				Engl.		Bot. Jahrb. Syst.	43: 309	-1909
684913-az	2	AFRICA	22	West Tropical Africa	NGA	Nigeria	0	0	0	684913-az	146164-1	Species	Accepted	Capparaceae		Buchholzia		coriacea				Engl.		Bot. Jahrb. Syst.	0.524306	-1886
354300-wcs	2	AFRICA	22	West Tropical Africa	NGA	Nigeria	0	0	0	354300-wcs	726223-1	Species	Accepted	Chrysobalanaceae		Magnistipula		zenkeri				Engl.		Bot. Jahrb. Syst.	36: 227	-1905
816660-az	2	AFRICA	22	West Tropical Africa	NGA	Nigeria	0	0	0	816660-az	427791-1	Species	Accepted	Clusiaceae		Garcinia		afzelii				Engl.		Bot. Jahrb. Syst.	40: 570	-1908
517011-wcs	2	AFRICA	22	West Tropical Africa	NGA	Nigeria	0	0	0	517011-wcs	429026-1	Species	Accepted	Hypericaceae		Psorospermum		aurantiacum				Engl.		Bot. Jahrb. Syst.	55: 383	-1919
730555-az	2	AFRICA	22	West Tropical Africa	NGA	Nigeria	0	0	0	730555-az	822648-1	Species	Accepted	Malvaceae		Cola		altissima				Engl.		Bot. Jahrb. Syst.	39: 594	-1907
775031-az	2	AFRICA	22	West Tropical Africa	NGA	Nigeria	0	0	0	775031-az	823089-1	Species	Accepted	Malvaceae		Dombeya		ledermannii				Engl.		Bot. Jahrb. Syst.	45: 319	-1910
602273-az	2	AFRICA	22	West Tropical Africa	NGA	Nigeria	0	0	0	602273-az	608496-1	Species	Accepted	Olacaceae		Strombosia		zenkeri				Engl.		Bot. Jahrb. Syst.	43: 167	-1909
194632-wcs	2	AFRICA	22	West Tropical Africa	NGA	Nigeria	0	0	0	194632-wcs	71435-1	Species	Accepted	Phyllanthaceae		Spondianthus		preussii				Engl.		Bot. Jahrb. Syst.	36: 216	-1905
493272-az	2	AFRICA	22	West Tropical Africa	NGA	Nigeria	0	0	0	493272-az	717608-1	Species	Accepted	Rhamnaceae		Lasiodiscus		mildbraedii				Engl.		Bot. Jahrb. Syst.	40: 552	-1908
208704-wcs	2	AFRICA	22	West Tropical Africa	NGA	Nigeria	0	0	0	208704-wcs	789951-1	Species	Accepted	Sapotaceae		Tridesmostemon		omphalocarpoides				Engl.		Bot. Jahrb. Syst.	38: 99	-1905
383040-az	2	AFRICA	22	West Tropical Africa	NGA	Nigeria	0	0	0	383040-az	70098-1	Species	Accepted	Simaroubaceae		Nothospondias		staudtii				Engl.		Bot. Jahrb. Syst.	36: 217	-1905
624966-az	2	AFRICA	22	West Tropical Africa	NGA	Nigeria	0	0	0	624966-az	473055-1	Species	Accepted	Fabaceae		Afzelia		bipindensis				Harms		Bot. Jahrb. Syst.	49: 426	-1913
624993-az	2	AFRICA	22	West Tropical Africa	NGA	Nigeria	0	0	0	624993-az	473071-1	Species	Accepted	Fabaceae		Afzelia		pachyloba				Harms		Bot. Jahrb. Syst.	49: 426	-1913
681413-az	2	AFRICA	22	West Tropical Africa	NGA	Nigeria	0	0	0	681413-az	482200-1	Species	Accepted	Fabaceae		Brachystegia		eurycoma				Harms		Bot. Jahrb. Syst.	49: 424	-1913
745085-az	2	AFRICA	22	West Tropical Africa	NGA	Nigeria	0	0	0	745085-az	489130-1	Species	Accepted	Fabaceae		Crudia		ledermannii				Harms		Bot. Jahrb. Syst.	45: 297	-1910
752337-az	2	AFRICA	22	West Tropical Africa	NGA	Nigeria	0	0	0	752337-az	489451-1	Species	Accepted	Fabaceae		Cynometra		megalophylla				Harms		Bot. Jahrb. Syst.	26: 262	-1899
763148-az	2	AFRICA	22	West Tropical Africa	NGA	Nigeria	0	0	0	763148-az	492281-1	Species	Accepted	Fabaceae		Detarium		macrocarpum				Harms		Bot. Jahrb. Syst.	30: 78	-1901
763459-az	2	AFRICA	22	West Tropical Africa	NGA	Nigeria	0	0	0	763459-az	492296-1	Species	Accepted	Fabaceae		Dialium		bipindense				Harms		Bot. Jahrb. Syst.	53: 470	-1915
763511-az	2	AFRICA	22	West Tropical Africa	NGA	Nigeria	0	0	0	763511-az	492343-1	Species	Accepted	Fabaceae		Dialium		pachyphyllum				Harms		Bot. Jahrb. Syst.	53: 468	-1915
763530-az	2	AFRICA	22	West Tropical Africa	NGA	Nigeria	0	0	0	763530-az	492361-1	Species	Accepted	Fabaceae		Dialium		tessmannii				Harms		Bot. Jahrb. Syst.	45: 303	-1910
812919-az	2	AFRICA	22	West Tropical Africa	NGA	Nigeria	0	0	0	812919-az	495233-1	Species	Accepted	Fabaceae		Fillaeopsis		discophora				Harms		Bot. Jahrb. Syst.	26: 259	-1899
368134-az	2	AFRICA	22	West Tropical Africa	NGA	Nigeria	0	0	0	368134-az	507329-1	Species	Accepted	Fabaceae		Millettia		conraui				Harms		Bot. Jahrb. Syst.	33: 168	-1902
597086-az	2	AFRICA	22	West Tropical Africa	NGA	Nigeria	0	0	0	597086-az	519475-1	Species	Accepted	Fabaceae		Stemonocoleus		micranthus				Harms		Bot. Jahrb. Syst.	38: 77	-1905
514910-az	2	AFRICA	22	West Tropical Africa	NGA	Nigeria	0	0	0	514910-az	579438-1	Species	Accepted	Meliaceae		Trichilia		gilgiana				Harms		Bot. Jahrb. Syst.	1.07014	-1896
514979-az	2	AFRICA	22	West Tropical Africa	NGA	Nigeria	0	0	0	514979-az	579526-1	Species	Accepted	Meliaceae		Trichilia		megalantha				Harms		Bot. Jahrb. Syst.	1.06944	-1896
515506-az	2	AFRICA	22	West Tropical Africa	NGA	Nigeria	0	0	0	515506-az	579690-1	Species	Accepted	Meliaceae		Trichilia		tessmannii				Harms		Bot. Jahrb. Syst.	46: 162	-1911
384092-wcs	2	AFRICA	22	West Tropical Africa	NGA	Nigeria	0	0	0	384092-wcs	322424-1	Species	Accepted	Ebenaceae		Diospyros		gabunensis				GÃ¼rke		Bot. Jahrb. Syst.	26: 72	-1898
384129-wcs	2	AFRICA	22	West Tropical Africa	NGA	Nigeria	0	0	0	384129-wcs	322455-1	Species	Accepted	Ebenaceae		Diospyros		gracilescens				GÃ¼rke		Bot. Jahrb. Syst.	46: 155	-1911
384451-wcs	2	AFRICA	22	West Tropical Africa	NGA	Nigeria	0	0	0	384451-wcs	322729-1	Species	Accepted	Ebenaceae		Diospyros		monbuttensis				GÃ¼rke		Bot. Jahrb. Syst.	26: 66	-1898
384615-wcs	2	AFRICA	22	West Tropical Africa	NGA	Nigeria	0	0	0	384615-wcs	322867-1	Species	Accepted	Ebenaceae		Diospyros		physocalycina				GÃ¼rke		Bot. Jahrb. Syst.	26: 68	-1898
384632-wcs	2	AFRICA	22	West Tropical Africa	NGA	Nigeria	0	0	0	384632-wcs	322874-1	Species	Accepted	Ebenaceae		Diospyros		piscatoria				GÃ¼rke		Bot. Jahrb. Syst.	46: 155	-1911
384651-wcs	2	AFRICA	22	West Tropical Africa	NGA	Nigeria	0	0	0	384651-wcs	322894-1	Species	Accepted	Ebenaceae		Diospyros		preussii				GÃ¼rke		Bot. Jahrb. Syst.	0.800694	-1891
384858-wcs	2	AFRICA	22	West Tropical Africa	NGA	Nigeria	0	0	0	384858-wcs	323054-1	Species	Accepted	Ebenaceae		Diospyros		suaveolens				GÃ¼rke		Bot. Jahrb. Syst.	26: 68	-1898
213750-wcs	2	AFRICA	22	West Tropical Africa	NGA	Nigeria	0	0	0	213750-wcs	865970-1	Species	Accepted	Lamiaceae		Vitex		rivularis				GÃ¼rke		Bot. Jahrb. Syst.	33: 297	-1903
923681-az	2	AFRICA	22	West Tropical Africa	NGA	Nigeria	0	0	0	923681-az	365969-1	Species	Accepted	Achariaceae		Scottellia		orientalis				Gilg		Bot. Jahrb. Syst.	40: 447	-1908
867413-az	2	AFRICA	22	West Tropical Africa	NGA	Nigeria	0	0	0	867413-az	73754-1	Species	Accepted	Annonaceae		Isolona		pleurocarpa				Diels		Bot. Jahrb. Syst.	39: 485	-1907
448102-az	2	AFRICA	22	West Tropical Africa	NGA	Nigeria	0	0	0	448102-az	76013-1	Species	Accepted	Annonaceae		Uvariastrum		zenkeri				Engl. & Diels		Bot. Jahrb. Syst.	39: 473	-1907
481597-az	2	AFRICA	22	West Tropical Africa	NGA	Nigeria	0	0	0	481597-az	431261-1	Species	Accepted	Celastraceae		Salacia		loloensis				Loes.		Bot. Jahrb. Syst.	44: 172	-1910
332842-az	2	AFRICA	22	West Tropical Africa	NGA	Nigeria	0	0	0	332842-az	264622-1	Species	Accepted	Connaraceae		Jollydora		glandulosa				G.Schellenb.		Bot. Jahrb. Syst.	55: 455	-1919
116704-wcs	2	AFRICA	22	West Tropical Africa	NGA	Nigeria	0	0	0	116704-wcs	351354-1	Species	Accepted	Euphorbiaceae		Macaranga		schweinfurthii				Pax		Bot. Jahrb. Syst.	0.855556	-1894
116719-wcs	2	AFRICA	22	West Tropical Africa	NGA	Nigeria	0	0	0	116719-wcs	351364-1	Species	Accepted	Euphorbiaceae		Macaranga		staudtii				Pax		Bot. Jahrb. Syst.	1.32361	-1897
641656-az	2	AFRICA	22	West Tropical Africa	NGA	Nigeria	0	0	0	641656-az	545645-1	Species	Accepted	Gentianaceae		Anthocleista		schweinfurthii				Gilg		Bot. Jahrb. Syst.	1.11042	-1893
730601-az	2	AFRICA	22	West Tropical Africa	NGA	Nigeria	0	0	0	730601-az	822691-1	Species	Accepted	Malvaceae		Cola		flaviflora				Engl. & K.Krause		Bot. Jahrb. Syst.	45: 327	-1911
730630-az	2	AFRICA	22	West Tropical Africa	NGA	Nigeria	0	0	0	730630-az	822723-1	Species	Accepted	Malvaceae		Cola		lepidota				K.Schum.		Bot. Jahrb. Syst.	0.719444	-1892
730657-az	2	AFRICA	22	West Tropical Africa	NGA	Nigeria	0	0	0	730657-az	822743-1	Species	Accepted	Malvaceae		Cola		millenii				K.Schum.		Bot. Jahrb. Syst.	33: 313	-1903
730674-az	2	AFRICA	22	West Tropical Africa	NGA	Nigeria	0	0	0	730674-az	822761-1	Species	Accepted	Malvaceae		Cola		pachycarpa				K.Schum.		Bot. Jahrb. Syst.	0.720139	-1892
730692-az	2	AFRICA	22	West Tropical Africa	NGA	Nigeria	0	0	0	730692-az	822781-1	Species	Accepted	Malvaceae		Cola		rostrata				K.Schum.		Bot. Jahrb. Syst.	33: 314	-1903
515995-az	2	AFRICA	22	West Tropical Africa	NGA	Nigeria	0	0	0	515995-az	564731-1	Species	Accepted	Malvaceae		Triplochiton		scleroxylon				K.Schum.		Bot. Jahrb. Syst.	28: 331	-1900
809523-az	2	AFRICA	22	West Tropical Africa	NGA	Nigeria	0	0	0	809523-az	852416-1	Species	Accepted	Moraceae		Ficus		ardisioides				Warb.		Bot. Jahrb. Syst.	0.952083	-1894
810932-az	2	AFRICA	22	West Tropical Africa	NGA	Nigeria	0	0	0	810932-az	583678-1	Species	Accepted	Moraceae		Ficus		kamerunensis				Warb. ex Mildbr. & Burret		Bot. Jahrb. Syst.	46: 258	-1911
811856-az	2	AFRICA	22	West Tropical Africa	NGA	Nigeria	0	0	0	811856-az	853468-1	Species	Accepted	Moraceae		Ficus		preussii				Warb.		Bot. Jahrb. Syst.	0.941667	-1894
209626-wcs	2	AFRICA	22	West Tropical Africa	NGA	Nigeria	0	0	0	209626-wcs	358149-1	Species	Accepted	Phyllanthaceae		Uapaca		mole				Pax		Bot. Jahrb. Syst.	0.846528	-1894
209667-wcs	2	AFRICA	22	West Tropical Africa	NGA	Nigeria	0	0	0	209667-wcs	358174-1	Species	Accepted	Phyllanthaceae		Uapaca		staudtii				Pax		Bot. Jahrb. Syst.	1.32083	-1897
48185-wcs	2	AFRICA	22	West Tropical Africa	NGA	Nigeria	0	0	0	48185-wcs	747601-1	Species	Accepted	Rubiaceae		Corynanthe		macroceras				K.Schum.		Bot. Jahrb. Syst.	1.25278	-1896
52501-wcs	2	AFRICA	22	West Tropical Africa	NGA	Nigeria	0	0	0	52501-wcs	748071-1	Species	Accepted	Rubiaceae		Cuviera		macroura				K.Schum.		Bot. Jahrb. Syst.	33: 352	-1903
88258-wcs	2	AFRICA	22	West Tropical Africa	NGA	Nigeria	0	0	0	88258-wcs	751061-1	Species	Accepted	Rubiaceae		Gardenia		imperialis				K.Schum.		Bot. Jahrb. Syst.	1.26528	-1896
101246-wcs	2	AFRICA	22	West Tropical Africa	NGA	Nigeria	0	0	0	101246-wcs	753564-1	Species	Accepted	Rubiaceae		Hymenodictyon		pachyantha				K.Krause		Bot. Jahrb. Syst.	2 days, 9:26:00	-1920
923056-az	2	AFRICA	22	West Tropical Africa	NGA	Nigeria	0	0	0	923056-az	365789-1	Species	Accepted	Salicaceae		Ophiobotrys		zenkeri				Gilg		Bot. Jahrb. Syst.	40: 516	-1908
797640-az	2	AFRICA	22	West Tropical Africa	NGA	Nigeria	0	0	0	797640-az	870888-1	Species	Accepted	Vochysiaceae		Erismadelphus		exsul				Mildbr.		Bot. Jahrb. Syst.	49: 549	-1913
1001478-az	2	AFRICA	22	West Tropical Africa	NGA	Nigeria	0	0	0	1001478-az	77150333-1	Species	Accepted	Anisophylleaceae		Anisophyllea		obanica				Li Bing Zhang, Xin Chen & H.He		Phytotaxa	229: 120	-2015
924775-az	2	AFRICA	22	West Tropical Africa	NGA	Nigeria	0	0	0	924775-az	365292-1	Species	Accepted	Achariaceae		Dasylepis		seretii				De Wild.		Bull. Jard. Bot. Ã‰tat Bruxelles	0.311111	-1911
923684-az	2	AFRICA	22	West Tropical Africa	NGA	Nigeria	0	0	0	923684-az	112094-1	Species	Accepted	Achariaceae		Scottellia		klaineana				Pierre		Bull. Mens. Soc. Linn. Paris	, n.s., 1: 113	-1898
1226649-az	2	AFRICA	22	West Tropical Africa	NGA	Nigeria	0	0	0	1226649-az	60476244-2	Species	Accepted	Annonaceae		Xylopia		monticola				D.M.Johnson & N.A.Murray		PhytoKeys	97: 190	-2018
1226650-az	2	AFRICA	22	West Tropical Africa	NGA	Nigeria	0	0	0	1226650-az	60476243-2	Species	Accepted	Annonaceae		Xylopia		calva				D.M.Johnson & N.A.Murray		PhytoKeys	97: 154	-2018
643076-az	2	AFRICA	22	West Tropical Africa	NGA	Nigeria	0	0	0	643076-az	69225-1	Species	Accepted	Anacardiaceae		Antrocaryon		klaineanum				Pierre		Bull. Mens. Soc. Linn. Paris	, n.s., 1: 24	-1898
643077-az	2	AFRICA	22	West Tropical Africa	NGA	Nigeria	0	0	0	643077-az	69226-1	Species	Accepted	Anacardiaceae		Antrocaryon		micraster				A.Chev. & Guillaumin		MÃ©m. Soc. Bot. France	0.438889	-1912
837492-az	2	AFRICA	22	West Tropical Africa	NGA	Nigeria	0	0	0	837492-az	69654-1	Species	Accepted	Anacardiaceae		Haematostaphis		barteri				Hook.f.		Trans. Linn. Soc. London	1.07569	-1860
640307-az	2	AFRICA	22	West Tropical Africa	NGA	Nigeria	0	0	0	640307-az	719487-1	Species	Accepted	Anisophylleaceae		Anisophyllea		mayumbensis				Exell		J. Bot.	66(Suppl. 1): 163	-1928
640309-az	2	AFRICA	22	West Tropical Africa	NGA	Nigeria	0	0	0	640309-az	932052-1	Species	Accepted	Anisophylleaceae		Anisophyllea		myriosticta				Floret		Bull. Mus. Natl. Hist. Nat., B, Adansonia	0.592361
640314-az	2	AFRICA	22	West Tropical Africa	NGA	Nigeria	0	0	0	640314-az	932053-1	Species	Accepted	Anisophylleaceae		Anisophyllea		polyneura				Floret		Bull. Mus. Natl. Hist. Nat., B, Adansonia	0.595139
640316-az	2	AFRICA	22	West Tropical Africa	NGA	Nigeria	0	0	0	640316-az	719494-1	Species	Accepted	Anisophylleaceae		Anisophyllea		purpurascens				Hutch. & Dalziel		Fl. W. Trop. Afr.	0.2	-1927
562623-az	2	AFRICA	22	West Tropical Africa	NGA	Nigeria	0	0	0	562623-az	676426-1	Species	Accepted	Anisophylleaceae		Poga		oleosa				Pierre		Bull. Mens. Soc. Linn. Paris	0.954167	-1896
365490-az	2	AFRICA	22	West Tropical Africa	NGA	Nigeria	0	0	0	365490-az	74120-1	Species	Accepted	Annonaceae		Monodora		angolensis				Welw.		Apont.	: 587	-1859
365386-az	2	AFRICA	22	West Tropical Africa	NGA	Nigeria	0	0	0	365386-az	74147-1	Species	Accepted	Annonaceae		Monodora		tenuifolia				Benth.		J. Proc. Linn. Soc., Bot.	0.258333	-1860
406808-az	2	AFRICA	22	West Tropical Africa	NGA	Nigeria	0	0	0	406808-az	74477-1	Species	Accepted	Annonaceae		Piptostigma		pilosum				Oliv.		J. Linn. Soc., Bot.	0.44375	-1865
447637-az	2	AFRICA	22	West Tropical Africa	NGA	Nigeria	0	0	0	447637-az	75596-1	Species	Accepted	Annonaceae		Uvaria		busgenii				A.Unwin		W. Afr. Forests	: 263, 427	-1920
468047-az	2	AFRICA	22	West Tropical Africa	NGA	Nigeria	0	0	0	468047-az	76104-1	Species	Accepted	Annonaceae		Xylopia		cupularis				Mildbr.		Notizbl. Bot. Gart. Berlin-Dahlem	08:56:00	-1921
897790-az	2	AFRICA	22	West Tropical Africa	NGA	Nigeria	0	0	0	897790-az	77094931-1	Species	Accepted	Annonaceae		Xylopia		katangensis				De Wild.		Ann. Mus. Congo Belge, Bot.	, sÃ©r. 4, 1: 32	-1902
468234-az	2	AFRICA	22	West Tropical Africa	NGA	Nigeria	0	0	0	468234-az	76170-1	Species	Accepted	Annonaceae		Xylopia		letestui				Pellegr.		Bull. Mus. Natl. Hist. Nat.	26: 658	-1920
468177-az	2	AFRICA	22	West Tropical Africa	NGA	Nigeria	0	0	0	468177-az	76226-1	Species	Accepted	Annonaceae		Xylopia		phloiodora				Mildbr.		Notizbl. Bot. Gart. Berlin-Dahlem	08:55:00	-1921
467901-az	2	AFRICA	22	West Tropical Africa	NGA	Nigeria	0	0	0	467901-az	76243-1	Species	Accepted	Annonaceae		Xylopia		pynaertii				De Wild.		Ann. Mus. Congo Belge, Bot.	, sÃ©r. 5, 3: 79	-1909
467893-az	2	AFRICA	22	West Tropical Africa	NGA	Nigeria	0	0	0	467893-az	76250-1	Species	Accepted	Annonaceae		Xylopia		rubescens				Oliv.		Fl. Trop. Afr.	01:30:00	-1868
467934-az	2	AFRICA	22	West Tropical Africa	NGA	Nigeria	0	0	0	467934-az	76261-1	Species	Accepted	Annonaceae		Xylopia		staudtii				Engl. & Diels		Notizbl. KÃ¶nigl. Bot. Gart. Berlin	0.290278	-1899
467857-az	2	AFRICA	22	West Tropical Africa	NGA	Nigeria	0	0	0	467857-az	76284-1	Species	Accepted	Annonaceae		Xylopia		villosa				Chipp		Bull. Misc. Inform. Kew	1923: 183	-1923
7007-wcs	2	AFRICA	22	West Tropical Africa	NGA	Nigeria	0	0	0	7007-wcs	76511-1	Species	Accepted	Apocynaceae		Alstonia		boonei				De Wild.		Repert. Spec. Nov. Regni Veg.	0.806944	-1914
176696-wcs	2	AFRICA	22	West Tropical Africa	NGA	Nigeria	0	0	0	176696-wcs	900745-1	Species	Accepted	Arecaceae		Raphia		africana				Otedoh		J. Nigerian Inst. Oil Palm Res.	6(22): 156	-1982
176712-wcs	2	AFRICA	22	West Tropical Africa	NGA	Nigeria	0	0	0	176712-wcs	669512-1	Species	Accepted	Arecaceae		Raphia		hookeri				G.Mann & H.Wendl.		Trans. Linn. Soc. London	24: 438	-1864
176722-wcs	2	AFRICA	22	West Tropical Africa	NGA	Nigeria	0	0	0	176722-wcs	669518-1	Species	Accepted	Arecaceae		Raphia		longiflora				G.Mann & H.Wendl.		Trans. Linn. Soc. London	24: 438	-1864
200596-wcs	2	AFRICA	22	West Tropical Africa	NGA	Nigeria	0	0	0	200596-wcs	82027-1	Species	Accepted	Apocynaceae		Tabernaemontana		brachyantha				Stapf		Bull. Misc. Inform. Kew	78 days, 22:22:00	-1894
66337-wcs	2	AFRICA	22	West Tropical Africa	NGA	Nigeria	0	0	0	66337-wcs	666802-1	Species	Accepted	Arecaceae		Elaeis		guineensis				Jacq.		Select. Stirp. Amer. Hist.	: 280	-1763
318309-wcs	2	AFRICA	22	West Tropical Africa	NGA	Nigeria	0	0	0	318309-wcs	110661-1	Species	Accepted	Bignoniaceae		Spathodea		campanulata				P.Beauv.		Fl. Oware	01:47:00	-1805
529250-wcs	2	AFRICA	22	West Tropical Africa	NGA	Nigeria	0	0	0	529250-wcs	77192535-1	Species	Accepted	Asparagaceae		Dracaena		marina				Bos ex Damen		Blumea	2 days, 15:40:00	-2018
737012-az	2	AFRICA	22	West Tropical Africa	NGA	Nigeria	0	0	0	737012-az	114357-1	Species	Accepted	Boraginaceae		Cordia		millenii				Baker		Bull. Misc. Inform. Kew	78 days, 22:27:00	-1894
412155-az	2	AFRICA	22	West Tropical Africa	NGA	Nigeria	0	0	0	412155-az	128214-1	Species	Accepted	Burseraceae		Pachylobus		edulis				G.Don		Gen. Hist.	0.145139	-1832
369968-az	2	AFRICA	22	West Tropical Africa	NGA	Nigeria	0	0	0	369968-az	428742-1	Species	Accepted	Calophyllaceae		Mammea		africana				Sabine		Trans. Hort. Soc. London	0.525694	-1824
708357-az	2	AFRICA	22	West Tropical Africa	NGA	Nigeria	0	0	0	708357-az	851109-1	Species	Accepted	Cannabaceae		Celtis		mauritiana				Planch.		Ann. Sci. Nat., Bot.	, sÃ©r. 3, 10: 307	-1848
708471-az	2	AFRICA	22	West Tropical Africa	NGA	Nigeria	0	0	0	708471-az	837028-1	Species	Accepted	Cannabaceae		Celtis		solenostigma				Unwin		W. Afr. Forests	: 246	-1920
355486-wcs	2	AFRICA	22	West Tropical Africa	NGA	Nigeria	0	0	0	355486-wcs	727088-1	Species	Accepted	Chrysobalanaceae		Parinari		congensis				Didr.		Vidensk. Meddel. Naturhist. Foren. KjÃ¸benhavn	1854: 197	-1854
355551-wcs	2	AFRICA	22	West Tropical Africa	NGA	Nigeria	0	0	0	355551-wcs	727101-1	Species	Accepted	Chrysobalanaceae		Parinari		excelsa				Sabine		Trans. Hort. Soc. London	0.521528	-1824
355697-wcs	2	AFRICA	22	West Tropical Africa	NGA	Nigeria	0	0	0	355697-wcs	168134-1	Species	Accepted	Chrysobalanaceae		Parinari		hypochrysea				Mildbr. ex Letouzey & F.White		Adansonia	, n.s., 16: 234	-1976
628579-az	2	AFRICA	22	West Tropical Africa	NGA	Nigeria	0	0	0	628579-az	427040-1	Species	Accepted	Clusiaceae		Allanblackia		floribunda				Oliv.		J. Linn. Soc., Bot.	10:43:00	-1867
816838-az	2	AFRICA	22	West Tropical Africa	NGA	Nigeria	0	0	0	816838-az	427945-1	Species	Accepted	Clusiaceae		Garcinia		epunctata				Stapf		J. Linn. Soc., Bot.	37: 86	-1905
816924-az	2	AFRICA	22	West Tropical Africa	NGA	Nigeria	0	0	0	816924-az	428024-1	Species	Accepted	Clusiaceae		Garcinia		kola				Heckel		Bull. Soc. Bot. France	30(Rev. Bibliogr.): 150	-1883
816980-az	2	AFRICA	22	West Tropical Africa	NGA	Nigeria	0	0	0	816980-az	428075-1	Species	Accepted	Clusiaceae		Garcinia		mannii				Oliv.		Fl. Trop. Afr.	0.157639	-1868
817056-az	2	AFRICA	22	West Tropical Africa	NGA	Nigeria	0	0	0	817056-az	428140-1	Species	Accepted	Clusiaceae		Garcinia		ovalifolia				Oliv.		Fl. Trop. Afr.	0.156944	-1868
817113-az	2	AFRICA	22	West Tropical Africa	NGA	Nigeria	0	0	0	817113-az	428190-1	Species	Accepted	Clusiaceae		Garcinia		punctata				Oliv.		Fl. Trop. Afr.	0.157639	-1868
484835-az	2	AFRICA	22	West Tropical Africa	NGA	Nigeria	0	0	0	484835-az	429281-1	Species	Accepted	Clusiaceae		Symphonia		globulifera				L.f.		Suppl. Pl.	: 302	-1782
434278-az	2	AFRICA	22	West Tropical Africa	NGA	Nigeria	0	0	0	434278-az	171174-1	Species	Accepted	Combretaceae		Terminalia		ivorensis				A.Chev.		VÃ©g. Ut. Afr. Trop. FranÃ§.	0.313889	-1909
434389-az	2	AFRICA	22	West Tropical Africa	NGA	Nigeria	0	0	0	434389-az	985661-1	Species	Accepted	Combretaceae		Terminalia		pennyana				Anozie		Edinburgh J. Bot.	52: 347	-1995
431573-az	2	AFRICA	22	West Tropical Africa	NGA	Nigeria	0	0	0	431573-az	163300-1	Species	Accepted	Dichapetalaceae		Tapura		africana				Oliv.		Fl. Trop. Afr.	0.280556	-1868
383701-wcs	2	AFRICA	22	West Tropical Africa	NGA	Nigeria	0	0	0	383701-wcs	322122-1	Species	Accepted	Ebenaceae		Diospyros		barteri				Hiern		Trans. Cambridge Philos. Soc.	0.629861	-1873
383860-wcs	2	AFRICA	22	West Tropical Africa	NGA	Nigeria	0	0	0	383860-wcs	322276-1	Species	Accepted	Ebenaceae		Diospyros		crassiflora				Hiern		Trans. Cambridge Philos. Soc.	0.680556	-1873
383897-wcs	2	AFRICA	22	West Tropical Africa	NGA	Nigeria	0	0	0	383897-wcs	322313-1	Species	Accepted	Ebenaceae		Diospyros		dendo				Welw. ex Hiern		Trans. Cambridge Philos. Soc.	0.635417	-1873
384421-wcs	2	AFRICA	22	West Tropical Africa	NGA	Nigeria	0	0	0	384421-wcs	322697-1	Species	Accepted	Ebenaceae		Diospyros		melocarpa				F.White		Bull. Jard. Bot. Ã‰tat Bruxelles	33: 347	-1963
384661-wcs	2	AFRICA	22	West Tropical Africa	NGA	Nigeria	0	0	0	384661-wcs	322903-1	Species	Accepted	Ebenaceae		Diospyros		pseudomespilus				Mildbr.		Notizbl. Bot. Gart. Berlin-Dahlem	1.10417	-1926
61355-wcs	2	AFRICA	22	West Tropical Africa	NGA	Nigeria	0	0	0	61355-wcs	344798-1	Species	Accepted	Euphorbiaceae		Dichostemma		glaucescens				Pierre		Bull. Mens. Soc. Linn. Paris	0.958333	-1896
106058-wcs	2	AFRICA	22	West Tropical Africa	NGA	Nigeria	0	0	0	106058-wcs	350711-1	Species	Accepted	Euphorbiaceae		Klaineanthus		gaboniae				Pierre ex Prain		Bull. Misc. Inform. Kew	1912: 106	-1912
116322-wcs	2	AFRICA	22	West Tropical Africa	NGA	Nigeria	0	0	0	116322-wcs	351045-1	Species	Accepted	Euphorbiaceae		Macaranga		barteri				MÃ¼ll.Arg.		Flora	47: 535	-1864
116589-wcs	2	AFRICA	22	West Tropical Africa	NGA	Nigeria	0	0	0	116589-wcs	351260-1	Species	Accepted	Euphorbiaceae		Macaranga		monandra				MÃ¼ll.Arg.		J. Bot.	0.317361	-1864
116718-wcs	2	AFRICA	22	West Tropical Africa	NGA	Nigeria	0	0	0	116718-wcs	351363-1	Species	Accepted	Euphorbiaceae		Macaranga		spinosa				MÃ¼ll.Arg.		Flora	47: 466	-1864
634692-az	2	AFRICA	22	West Tropical Africa	NGA	Nigeria	0	0	0	634692-az	473880-1	Species	Accepted	Fabaceae		Amphimas		pterocarpoides				Harms		Repert. Spec. Nov. Regni Veg.	12:12:00	-1913
669349-az	2	AFRICA	22	West Tropical Africa	NGA	Nigeria	0	0	0	669349-az	899301-1	Species	Accepted	Fabaceae		Baphia		dewildeana				Soladoye		Kew Bull.	37: 297	-1982
674962-az	2	AFRICA	22	West Tropical Africa	NGA	Nigeria	0	0	0	674962-az	481833-1	Species	Accepted	Fabaceae		Berlinia		bracteosa				Benth.		Trans. Linn. Soc. London	25: 309	-1865
674970-az	2	AFRICA	22	West Tropical Africa	NGA	Nigeria	0	0	0	674970-az	481841-1	Species	Accepted	Fabaceae		Berlinia		coriacea				Keay		Kew Bull.	0.563889	-1954
674986-az	2	AFRICA	22	West Tropical Africa	NGA	Nigeria	0	0	0	674986-az	481853-1	Species	Accepted	Fabaceae		Berlinia		hollandii				Hutch. & Dalziel		Fl. W. Trop. Afr.	0.279861	-1928
681442-az	2	AFRICA	22	West Tropical Africa	NGA	Nigeria	0	0	0	681442-az	482224-1	Species	Accepted	Fabaceae		Brachystegia		kennedyi				Hoyle		Bull. Jard. Bot. Ã‰tat Bruxelles	25: 183	-1955
693723-az	2	AFRICA	22	West Tropical Africa	NGA	Nigeria	0	0	0	693723-az	483447-1	Species	Accepted	Fabaceae		Calpocalyx		cauliflorus				Hoyle		Bull. Misc. Inform. Kew	1933: 172	-1933
703505-az	2	AFRICA	22	West Tropical Africa	NGA	Nigeria	0	0	0	703505-az	484815-1	Species	Accepted	Fabaceae		Cassia		mannii				Oliv.		Fl. Trop. Afr.	0.272222	-1871
735878-az	2	AFRICA	22	West Tropical Africa	NGA	Nigeria	0	0	0	735878-az	487027-1	Species	Accepted	Fabaceae		Copaifera		mildbraedii				Harms		Notizbl. Bot. Gart. Berlin-Dahlem	0.435417	-1922
746517-az	2	AFRICA	22	West Tropical Africa	NGA	Nigeria	0	0	0	746517-az	489194-1	Species	Accepted	Fabaceae		Cryptosepalum		diphyllum				P.A.Duvign. ex J.LÃ©onard		MÃ©m. Inst. Roy. Colon. Belge, Sect. Sci. Nat. (8vo)	, sÃ©r. 2, 30(2): 272	-1957
752296-az	2	AFRICA	22	West Tropical Africa	NGA	Nigeria	0	0	0	752296-az	489420-1	Species	Accepted	Fabaceae		Cynometra		hankei				Harms		Notizbl. Bot. Gart. Berlin-Dahlem	21(App.): 39	-1911
752328-az	2	AFRICA	22	West Tropical Africa	NGA	Nigeria	0	0	0	752328-az	489447-1	Species	Accepted	Fabaceae		Cynometra		mannii				Oliv.		Fl. Trop. Afr.	0.303472	-1871
756760-az	2	AFRICA	22	West Tropical Africa	NGA	Nigeria	0	0	0	756760-az	490987-1	Species	Accepted	Fabaceae		Daniellia		oblonga				Oliv.		Fl. Trop. Afr.	0.291667	-1871
767110-az	2	AFRICA	22	West Tropical Africa	NGA	Nigeria	0	0	0	767110-az	492482-1	Species	Accepted	Fabaceae		Didelotia		africana				Baill.		Adansonia	0.463194	-1865
800765-az	2	AFRICA	22	West Tropical Africa	NGA	Nigeria	0	0	0	800765-az	494342-1	Species	Accepted	Fabaceae		Erythrina		addisoniae				Hutch. & Dalziel		Fl. W. Trop. Afr.	0.323611	-1928
834819-az	2	AFRICA	22	West Tropical Africa	NGA	Nigeria	0	0	0	834819-az	497160-1	Species	Accepted	Fabaceae		Guibourtia		pellegriniana				J.LÃ©onard		Bull. Jard. Bot. Ã‰tat Bruxelles	1.07292	-1949
857350-az	2	AFRICA	22	West Tropical Africa	NGA	Nigeria	0	0	0	857350-az	498844-1	Species	Accepted	Fabaceae		Hymenostegia		bakeriana				Hutch. & Dalziel		Fl. W. Trop. Afr.	0.272222	-1928
857372-az	2	AFRICA	22	West Tropical Africa	NGA	Nigeria	0	0	0	857372-az	498866-1	Species	Accepted	Fabaceae		Hymenostegia		talbotii				Baker f.		J. Bot.	67: 196	-1929
867192-az	2	AFRICA	22	West Tropical Africa	NGA	Nigeria	0	0	0	867192-az	500988-1	Species	Accepted	Fabaceae		Isoberlinia		doka				Craib & Stapf		Bull. Misc. Inform. Kew, Addit. Ser.	0.560417	-1911
351305-az	2	AFRICA	22	West Tropical Africa	NGA	Nigeria	0	0	0	351305-az	502760-1	Species	Accepted	Fabaceae		Leucomphalos		capparideus				Benth.		Hooker's Icon. Pl.	8: t. 784	-1848
346460-az	2	AFRICA	22	West Tropical Africa	NGA	Nigeria	0	0	0	346460-az	502870-1	Species	Accepted	Fabaceae		Loesenera		talbotii				Baker f.		J. Bot.	67: 195	-1929
367813-az	2	AFRICA	22	West Tropical Africa	NGA	Nigeria	0	0	0	367813-az	507388-1	Species	Accepted	Fabaceae		Millettia		griffoniana				Baill.		Adansonia	0.404167	-1866
367728-az	2	AFRICA	22	West Tropical Africa	NGA	Nigeria	0	0	0	367728-az	507438-1	Species	Accepted	Fabaceae		Millettia		macrophylla				Benth.		Hooker's Icon. Pl.	8: t. 788	-1848
530856-az	2	AFRICA	22	West Tropical Africa	NGA	Nigeria	0	0	0	530856-az	512183-1	Species	Accepted	Fabaceae		Parkia		bicolor				A.Chev.		MÃ©m. Soc. Bot. France	08:34:00	-1908
530875-az	2	AFRICA	22	West Tropical Africa	NGA	Nigeria	0	0	0	530875-az	512194-1	Species	Accepted	Fabaceae		Parkia		filicoidea				Welw. ex Oliv.		Fl. Trop. Afr.	0.308333	-1871
538453-az	2	AFRICA	22	West Tropical Africa	NGA	Nigeria	0	0	0	538453-az	513038-1	Species	Accepted	Fabaceae		Pentaclethra		macrophylla				Benth.		J. Bot. (Hooker)	0.395833	-1841
535316-az	2	AFRICA	22	West Tropical Africa	NGA	Nigeria	0	0	0	535316-az	516532-1	Species	Accepted	Fabaceae		Pterocarpus		osun				Craib		Bull. Misc. Inform. Kew	1910: 329	-1910
535446-az	2	AFRICA	22	West Tropical Africa	NGA	Nigeria	0	0	0	535446-az	516581-1	Species	Accepted	Fabaceae		Pterocarpus		soyauxii				Taub.		Hooker's Icon. Pl.	24: t. 2369	-1895
641662-az	2	AFRICA	22	West Tropical Africa	NGA	Nigeria	0	0	0	641662-az	545651-1	Species	Accepted	Gentianaceae		Anthocleista		vogelii				Planch.		Hooker's Icon. Pl.	8: t. 793	-1848
385601-wcs	2	AFRICA	22	West Tropical Africa	NGA	Nigeria	0	0	0	385601-wcs	813784-1	Species	Accepted	Irvingiaceae		Irvingia		smithii				Hook.f.		Trans. Linn. Soc. London	1.07431	-1860
385603-wcs	2	AFRICA	22	West Tropical Africa	NGA	Nigeria	0	0	0	385603-wcs	813786-1	Species	Accepted	Irvingiaceae		Irvingia		tenuinucleata				Tiegh.		Ann. Sci. Nat., Bot.	, sÃ©r. 9, 1: 256	-1905
313186-wcs	2	AFRICA	22	West Tropical Africa	NGA	Nigeria	0	0	0	313186-wcs	600382-1	Species	Accepted	Lecythidaceae		Napoleonaea		angolensis				Welw.		Apont.	: 586	-1859
517581-wcs	2	AFRICA	22	West Tropical Africa	NGA	Nigeria	0	0	0	517581-wcs	834972-1	Species	Accepted	Lecythidaceae		Oubanguia		africana				Baill.		Bull. Mens. Soc. Linn. Paris	0.686806	-1890
517602-wcs	2	AFRICA	22	West Tropical Africa	NGA	Nigeria	0	0	0	517602-wcs	608301-1	Species	Accepted	Lecythidaceae		Rhaptopetalum		coriaceum				Oliv.		J. Linn. Soc., Bot.	0.444444	-1865
679073-az	2	AFRICA	22	West Tropical Africa	NGA	Nigeria	0	0	0	679073-az	559113-1	Species	Accepted	Malvaceae		Bombax		buonopozense				P.Beauv.		Fl. Oware	02:42:00	-1816
679096-az	2	AFRICA	22	West Tropical Africa	NGA	Nigeria	0	0	0	679096-az	112254-1	Species	Accepted	Malvaceae		Bombax		costatum				Pellegr. & Vuillet		Notul. Syst. (Paris)	0.186111	-1914
730568-az	2	AFRICA	22	West Tropical Africa	NGA	Nigeria	0	0	0	730568-az	822663-1	Species	Accepted	Malvaceae		Cola		bodardii				Pellegr.		Bull. Soc. Bot. France	97: 189	-1951
730602-az	2	AFRICA	22	West Tropical Africa	NGA	Nigeria	0	0	0	730602-az	822692-1	Species	Accepted	Malvaceae		Cola		flavovelutina				K.Schum.		Notizbl. KÃ¶nigl. Bot. Gart. Berlin	0.295833	-1898
730609-az	2	AFRICA	22	West Tropical Africa	NGA	Nigeria	0	0	0	730609-az	822699-1	Species	Accepted	Malvaceae		Cola		glabra				Brenan & Keay		Hooker's Icon. Pl.	36: t. 3530	-1956
730616-az	2	AFRICA	22	West Tropical Africa	NGA	Nigeria	0	0	0	730616-az	822705-1	Species	Accepted	Malvaceae		Cola		hispida				Brenan & Keay		Hooker's Icon. Pl.	36: t. 3531	-1956
730618-az	2	AFRICA	22	West Tropical Africa	NGA	Nigeria	0	0	0	730618-az	822708-1	Species	Accepted	Malvaceae		Cola		hypochrysea				K.Schum.		Notizbl. KÃ¶nigl. Bot. Gart. Berlin	0.295833	-1898
730625-az	2	AFRICA	22	West Tropical Africa	NGA	Nigeria	0	0	0	730625-az	822716-1	Species	Accepted	Malvaceae		Cola		lateritia				K.Schum.		Notizbl. KÃ¶nigl. Bot. Gart. Berlin	0.296528	-1898
730652-az	2	AFRICA	22	West Tropical Africa	NGA	Nigeria	0	0	0	730652-az	822739-1	Species	Accepted	Malvaceae		Cola		megalophylla				Brenan & Keay		Hooker's Icon. Pl.	36: t. 3532	-1956
730655-az	2	AFRICA	22	West Tropical Africa	NGA	Nigeria	0	0	0	730655-az	822741-1	Species	Accepted	Malvaceae		Cola		micrantha				K.Schum.		Notizbl. KÃ¶nigl. Bot. Gart. Berlin	0.296528	-1898
730668-az	2	AFRICA	22	West Tropical Africa	NGA	Nigeria	0	0	0	730668-az	822754-1	Species	Accepted	Malvaceae		Cola		nigerica				Brenan & Keay		Hooker's Icon. Pl.	36: t. 3533	-1956
730698-az	2	AFRICA	22	West Tropical Africa	NGA	Nigeria	0	0	0	730698-az	822788-1	Species	Accepted	Malvaceae		Cola		semecarpophylla				K.Schum.		Notizbl. KÃ¶nigl. Bot. Gart. Berlin	0.297222	-1898
778806-az	2	AFRICA	22	West Tropical Africa	NGA	Nigeria	0	0	0	778806-az	833743-1	Species	Accepted	Malvaceae		Duboscia		macrocarpa				Bocq.		Adansonia	07:50:00	-1866
580309-az	2	AFRICA	22	West Tropical Africa	NGA	Nigeria	0	0	0	580309-az	825032-1	Species	Accepted	Malvaceae		Scaphopetalum		blackii				Mast.		J. Linn. Soc., Bot.	10:29:00	-1867
699324-az	2	AFRICA	22	West Tropical Africa	NGA	Nigeria	0	0	0	699324-az	577691-1	Species	Accepted	Meliaceae		Carapa		dinklagei				Harms		Notizbl. Bot. Gart. Berlin-Dahlem	0.448611	-1917
699334-az	2	AFRICA	22	West Tropical Africa	NGA	Nigeria	0	0	0	699334-az	577702-1	Species	Accepted	Meliaceae		Carapa		macrantha				Harms		Notizbl. Bot. Gart. Berlin-Dahlem	0.45	-1917
699343-az	2	AFRICA	22	West Tropical Africa	NGA	Nigeria	0	0	0	699343-az	577710-1	Species	Accepted	Meliaceae		Carapa		parviflora				Harms		Notizbl. Bot. Gart. Berlin-Dahlem	0.45	-1917
699344-az	2	AFRICA	22	West Tropical Africa	NGA	Nigeria	0	0	0	699344-az	577711-1	Species	Accepted	Meliaceae		Carapa		procera				DC.		Prodr.	0.476389	-1824
334999-az	2	AFRICA	22	West Tropical Africa	NGA	Nigeria	0	0	0	334999-az	578853-1	Species	Accepted	Meliaceae		Khaya		grandifoliola				C.DC.		MÃ©m. Soc. Bot. France	08:10:00	-1907
514996-az	2	AFRICA	22	West Tropical Africa	NGA	Nigeria	0	0	0	514996-az	579521-1	Species	Accepted	Meliaceae		Trichilia		martineaui				AubrÃ©v. & Pellegr.		Bull. Soc. Bot. France	83: 491	-1936
515416-az	2	AFRICA	22	West Tropical Africa	NGA	Nigeria	0	0	0	515416-az	579598-1	Species	Accepted	Meliaceae		Trichilia		prieuriana				A.Juss.		MÃ©m. Mus. Hist. Nat.	0.983333
515535-az	2	AFRICA	22	West Tropical Africa	NGA	Nigeria	0	0	0	515535-az	579635-1	Species	Accepted	Meliaceae		Trichilia		rubescens				Oliv.		Fl. Trop. Afr.	0.275	-1868
809635-az	2	AFRICA	22	West Tropical Africa	NGA	Nigeria	0	0	0	809635-az	852474-1	Species	Accepted	Moraceae		Ficus		barteri				Sprague		Gard. Chron.	, ser. 3, 33: 354	-1903
811398-az	2	AFRICA	22	West Tropical Africa	NGA	Nigeria	0	0	0	811398-az	583844-1	Species	Accepted	Moraceae		Ficus		mucuso				Welw. ex Ficalho		Pl. Ut. Afr. Portug.	: 270	-1884
811892-az	2	AFRICA	22	West Tropical Africa	NGA	Nigeria	0	0	0	811892-az	583984-1	Species	Accepted	Moraceae		Ficus		pseudomangifera				Hutch.		Bull. Misc. Inform. Kew	1915: 342	-1915
812015-az	2	AFRICA	22	West Tropical Africa	NGA	Nigeria	0	0	0	812015-az	584007-1	Species	Accepted	Moraceae		Ficus		recurvata				De Wild.		Repert. Spec. Nov. Regni Veg.	0.638889	-1913
812202-az	2	AFRICA	22	West Tropical Africa	NGA	Nigeria	0	0	0	812202-az	853644-1	Species	Accepted	Moraceae		Ficus		saussureana				DC.		MÃ©m. Soc. Phys. GenÃ¨ve	0.420139	-1841
812694-az	2	AFRICA	22	West Tropical Africa	NGA	Nigeria	0	0	0	812694-az	853903-1	Species	Accepted	Moraceae		Ficus		umbellata				Vahl		Enum. Pl.	0.209722	-1805
812748-az	2	AFRICA	22	West Tropical Africa	NGA	Nigeria	0	0	0	812748-az	853929-1	Species	Accepted	Moraceae		Ficus		variifolia				Warb.		Ann. Mus. Congo Belge, Bot.	, sÃ©r. 6, 1: 30	-1904
501415-az	2	AFRICA	22	West Tropical Africa	NGA	Nigeria	0	0	0	501415-az	584367-1	Species	Accepted	Moraceae		Morus		mesozygia				Stapf		J. Bot. (Morot)	0.985417	-1909
516925-az	2	AFRICA	22	West Tropical Africa	NGA	Nigeria	0	0	0	516925-az	856719-1	Species	Accepted	Moraceae		Treculia		africana				Decne. ex TrÃ©cul		Ann. Sci. Nat., Bot.	, sÃ©r. 3, 8: 109	-1847
517095-az	2	AFRICA	22	West Tropical Africa	NGA	Nigeria	0	0	0	517095-az	856722-1	Species	Accepted	Moraceae		Treculia		obovoidea				N.E.Br.		Bull. Misc. Inform. Kew	1894: 361	-1894
517355-az	2	AFRICA	22	West Tropical Africa	NGA	Nigeria	0	0	0	517355-az	584677-1	Species	Accepted	Moraceae		Trilepisium		madagascariense				DC.		Prodr.	0.527083	-1825
603341-az	2	AFRICA	22	West Tropical Africa	NGA	Nigeria	0	0	0	603341-az	586541-1	Species	Accepted	Myristicaceae		Staudtia		kamerunensis				Warb.		Nova Acta Acad. Caes. Leop.-Carol. German. Nat. Cur.	68: 241	-1897
200233-wcs	2	AFRICA	22	West Tropical Africa	NGA	Nigeria	0	0	0	200233-wcs	602184-1	Species	Accepted	Myrtaceae		Syzygium		rowlandii				Sprague		Bull. Herb. Boissier	, sÃ©r. 2, 5: 1170	-1905
695512-az	2	AFRICA	22	West Tropical Africa	NGA	Nigeria	0	0	0	695512-az	1016136-1	Species	Accepted	Ochnaceae		Campylospermum		dybovskii				Tiegh.		Ann. Sci. Nat., Bot.	, sÃ©r. 8, 16: 298	-1902
493774-az	2	AFRICA	22	West Tropical Africa	NGA	Nigeria	0	0	0	493774-az	321039-1	Species	Accepted	Ochnaceae		Lophira		alata				Banks ex C.F.Gaertn.		Suppl. Carp.	: 52	-1805
398125-az	2	AFRICA	22	West Tropical Africa	NGA	Nigeria	0	0	0	398125-az	606698-1	Species	Accepted	Ochnaceae		Ochna		multiflora				DC.		Ann. Mus. Hist. Nat.	0.994444	-1811
400266-az	2	AFRICA	22	West Tropical Africa	NGA	Nigeria	0	0	0	400266-az	608064-1	Species	Accepted	Olacaceae		Octoknema		affinis				Pierre ex Tiegh.		J. Bot. (Morot)	19:46:00	-1905
602321-az	2	AFRICA	22	West Tropical Africa	NGA	Nigeria	0	0	0	602321-az	608493-1	Species	Accepted	Olacaceae		Strombosia		scheffleri				Engl.		Notizbl. KÃ¶nigl. Bot. Gart. Berlin, Append.	21:04:00	-1909
356340-wcs	2	AFRICA	22	West Tropical Africa	NGA	Nigeria	0	0	0	356340-wcs	611046-1	Species	Accepted	Oleaceae		Schrebera		arborea				A.Chev.		MÃ©m. Soc. Bot. France	0.458333	-1912
559983-az	2	AFRICA	22	West Tropical Africa	NGA	Nigeria	0	0	0	559983-az	674736-1	Species	Accepted	Passifloraceae		Paropsia		guineensis				Oliv.		J. Linn. Soc., Bot.	0.445139	-1865
12103-wcs	2	AFRICA	22	West Tropical Africa	NGA	Nigeria	0	0	0	12103-wcs	338959-1	Species	Accepted	Phyllanthaceae		Antidesma		laciniatum				MÃ¼ll.Arg.		Flora	47: 520	-1864
24476-wcs	2	AFRICA	22	West Tropical Africa	NGA	Nigeria	0	0	0	24476-wcs	340125-1	Species	Accepted	Phyllanthaceae		Bridelia		atroviridis				MÃ¼ll.Arg.		J. Bot.	0.310417	-1864
209602-wcs	2	AFRICA	22	West Tropical Africa	NGA	Nigeria	0	0	0	209602-wcs	358132-1	Species	Accepted	Phyllanthaceae		Uapaca		heudelotii				Baill.		Recueil Observ. Bot.	0.0979167	-1860
209673-wcs	2	AFRICA	22	West Tropical Africa	NGA	Nigeria	0	0	0	209673-wcs	358181-1	Species	Accepted	Phyllanthaceae		Uapaca		vanhouttei				De Wild.		Ann. Mus. Congo Belge, Bot.	, sÃ©r. 5, 2: 275	-1908
64890-wcs	2	AFRICA	22	West Tropical Africa	NGA	Nigeria	0	0	0	64890-wcs	345047-1	Species	Accepted	Putranjivaceae		Drypetes		gossweileri				S.Moore		J. Bot.	58: 271	-1920
704442-az	2	AFRICA	22	West Tropical Africa	NGA	Nigeria	0	0	0	704442-az	719621-1	Species	Accepted	Rhizophoraceae		Cassipourea		eketensis				Baker f.		J. Bot.	2 days, 4:03:00	-1914
523186-az	2	AFRICA	22	West Tropical Africa	NGA	Nigeria	0	0	0	523186-az	719838-1	Species	Accepted	Rhizophoraceae		Rhizophora		racemosa				G.Mey.		Prim. Fl. Esseq.	: 185	-1818
20450-wcs	2	AFRICA	22	West Tropical Africa	NGA	Nigeria	0	0	0	20450-wcs	744393-1	Species	Accepted	Rubiaceae		Belonophora		coffeoides				Hook.f.		Hooker's Icon. Pl.	12: t. 1127	-1873
20453-wcs	2	AFRICA	22	West Tropical Africa	NGA	Nigeria	0	0	0	20453-wcs	744394-1	Species	Accepted	Rubiaceae		Belonophora		coriacea				Hoyle		Bull. Misc. Inform. Kew	1935: 263	-1935
45464-wcs	2	AFRICA	22	West Tropical Africa	NGA	Nigeria	0	0	0	45464-wcs	747068-1	Species	Accepted	Rubiaceae		Coffea		canephora				Pierre ex A.Froehner		Notizbl. Bot. Gart. Berlin-Dahlem	0.20625	-1897
45605-wcs	2	AFRICA	22	West Tropical Africa	NGA	Nigeria	0	0	0	45605-wcs	747169-1	Species	Accepted	Rubiaceae		Coffea		liberica				W.Bull		Nursery Cat. (William Bull)	4 days, 1:04:00	-1874
48183-wcs	2	AFRICA	22	West Tropical Africa	NGA	Nigeria	0	0	0	48183-wcs	747599-1	Species	Accepted	Rubiaceae		Corynanthe		johimbe				K.Schum.		Notizbl. Bot. Gart. Berlin-Dahlem	0.190278	-1901
84965-wcs	2	AFRICA	22	West Tropical Africa	NGA	Nigeria	0	0	0	84965-wcs	749374-1	Species	Accepted	Rubiaceae		Gaertnera		eketensis				Wernham		J. Bot.	2 days, 4:30:00	-1914
1003429-az	2	AFRICA	22	West Tropical Africa	NGA	Nigeria	0	0	0	1003429-az	77149109-1	Species	Accepted	Rutaceae		Vepris		adamaouae				Onana		Adansonia	, sÃ©r. 3, 37: 107	-2015
923807-az	2	AFRICA	22	West Tropical Africa	NGA	Nigeria	0	0	0	923807-az	77075906-1	Species	Accepted	Salicaceae		Dovyalis		cameroonensis				Cheek & Ngolan		Kew Bull.	61: 597	-2007
925215-az	2	AFRICA	22	West Tropical Africa	NGA	Nigeria	0	0	0	925215-az	365482-1	Species	Accepted	Salicaceae		Homalium		fulviflorum				Sleumer		Bull. Jard. Bot. Natl. Belg.	43: 310	-1973
925536-az	2	AFRICA	22	West Tropical Africa	NGA	Nigeria	0	0	0	925536-az	354893-1	Species	Accepted	Salicaceae		Phyllobotryon		spathulatum				MÃ¼ll.Arg.		Flora	47: 534	-1864
888438-az	2	AFRICA	22	West Tropical Africa	NGA	Nigeria	0	0	0	888438-az	77102885-1	Species	Accepted	Sapindaceae		Allophylus		ujori				Cheek		Kew Bull.	64: 499	-2009
720462-az	2	AFRICA	22	West Tropical Africa	NGA	Nigeria	0	0	0	720462-az	782262-1	Species	Accepted	Sapindaceae		Chytranthus		atroviolaceus				Baker f. ex Hutch. & Dalziel		Fl. W. Trop. Afr.	0.391667	-1928
720472-az	2	AFRICA	22	West Tropical Africa	NGA	Nigeria	0	0	0	720472-az	782272-1	Species	Accepted	Sapindaceae		Chytranthus		ellipticus				Hutch. & Dalziel		Fl. W. Trop. Afr.	0.391667	-1928
720476-az	2	AFRICA	22	West Tropical Africa	NGA	Nigeria	0	0	0	720476-az	782276-1	Species	Accepted	Sapindaceae		Chytranthus		gilletii				De Wild.		Ann. Mus. Congo Belge, Bot.	, sÃ©r. 5, 1: 284	-1906
795458-az	2	AFRICA	22	West Tropical Africa	NGA	Nigeria	0	0	0	795458-az	783030-1	Species	Accepted	Sapindaceae		Eriocoelum		oblongum				Keay		Bull. Jard. Bot. Ã‰tat Bruxelles	26: 200	-1956
381580-az	2	AFRICA	22	West Tropical Africa	NGA	Nigeria	0	0	0	381580-az	1012513-1	Species	Accepted	Sapindaceae		Namataea		simplicifolia				D.W.Thomas & D.J.Harris		Kew Bull.	54: 952
543599-az	2	AFRICA	22	West Tropical Africa	NGA	Nigeria	0	0	0	543599-az	784462-1	Species	Accepted	Sapindaceae		Placodiscus		turbinatus				Radlk.		Sitzungsber. Math.-Phys. Cl. KÃ¶nigl. Bayer. Akad. Wiss. MÃ¼nchen	0.563889	-1878
19315-wcs	2	AFRICA	22	West Tropical Africa	NGA	Nigeria	0	0	0	19315-wcs	785801-1	Species	Accepted	Sapotaceae		Baillonella		toxisperma				Pierre		Notes Bot. Sapot.	: 14	-1890
128377-wcs	2	AFRICA	22	West Tropical Africa	NGA	Nigeria	0	0	0	128377-wcs	787844-1	Species	Accepted	Sapotaceae		Mimusops		andongensis				Hiern		Cat. Afr. Pl.	0.490278	-1898
369488-az	2	AFRICA	22	West Tropical Africa	NGA	Nigeria	0	0	0	369488-az	854739-1	Species	Accepted	Urticaceae		Myrianthus		arboreus				P.Beauv.		Fl. Oware	01:16:00	-1805
528698-az	2	AFRICA	22	West Tropical Africa	NGA	Nigeria	0	0	0	528698-az	867257-1	Species	Accepted	Violaceae		Rinorea		keayi				Brenan		Kew Bull.	0.441667
666183-az	2	AFRICA	22	West Tropical Africa	NGA	Nigeria	1	0	0	666183-az	126950-1	Species	Accepted	Burseraceae		Aucoumea		klaineana				Pierre		Bull. Mens. Soc. Linn. Paris	0.903472	-1896
800861-az	2	AFRICA	22	West Tropical Africa	NGA	Nigeria	1	0	0	800861-az	494431-1	Species	Accepted	Fabaceae		Erythrina		fusca				Lour.		Fl. Cochinch.	: 427	-1790
412756-az	2	AFRICA	22	West Tropical Africa	NGA	Nigeria	1	0	0	412756-az	562664-1	Species	Accepted	Malvaceae		Pachira		glabra				Pasq.		Rendiconto Accad. Sci. Soc. Borbon. Napoli	07:18:00	-1868
667002-az	2	AFRICA	22	West Tropical Africa	NGA	Nigeria	1	0	0	667002-az	1213180-2	Species	Accepted	Meliaceae		Azadirachta		indica				A.Juss.		MÃ©m. Mus. Hist. Nat.	0.945139
699338-az	2	AFRICA	22	West Tropical Africa	NGA	Nigeria	0	0	0	699338-az	577705-1	Species	Accepted	Meliaceae		Carapa		microcarpa				A.Chev.		VÃ©g. Ut. Afr. Trop. FranÃ§.	0.340972	-1909
924428-az	2	AFRICA	22	West Tropical Africa	NGA	Nigeria	0	0	0	924428-az	365156-1	Species	Accepted	Salicaceae		Casearia		inaequalis				Hutch. & Dalziel		Fl. W. Trop. Afr.	0.158333	-1927
795462-az	2	AFRICA	22	West Tropical Africa	NGA	Nigeria	0	0	0	795462-az	783034-1	Species	Accepted	Sapindaceae		Eriocoelum		pungens				Radlk. ex Engl.		Ann. Mus. Congo Belge, Bot.	, sÃ©r. 5, 2: 296	-1908
737124-az	2	AFRICA	22	West Tropical Africa	NGA	Nigeria	0	0	0	737124-az	114457-1	Species	Accepted	Boraginaceae		Cordia		platythyrsa				Baker		Bull. Misc. Inform. Kew	78 days, 22:28:00	-1894
360616-wcs	2	AFRICA	22	West Tropical Africa	NGA	Nigeria	0	0	0	360616-wcs	720235-1	Species	Accepted	Chrysobalanaceae		Afrolicania		elaeosperma				Mildbr.		Notizbl. Bot. Gart. Berlin-Dahlem	0.627083	-1921
409114-az	2	AFRICA	22	West Tropical Africa	NGA	Nigeria	0	0	0	409114-az	428981-1	Species	Accepted	Clusiaceae		Pentadesma		butyracea				Sabine		Trans. Hort. Soc. London	0.525694	-1824
844959-az	2	AFRICA	22	West Tropical Africa	NGA	Nigeria	0	0	0	844959-az	264595-1	Species	Accepted	Connaraceae		Hemandradenia		mannii				Stapf		Bull. Misc. Inform. Kew	1908: 288	-1908
384393-wcs	2	AFRICA	22	West Tropical Africa	NGA	Nigeria	0	0	0	384393-wcs	322669-1	Species	Accepted	Ebenaceae		Diospyros		mannii				Hiern		Trans. Cambridge Philos. Soc.	0.677083	-1873
384634-wcs	2	AFRICA	22	West Tropical Africa	NGA	Nigeria	0	0	0	384634-wcs	322876-1	Species	Accepted	Ebenaceae		Diospyros		platanoides				Letouzey & F.White		Adansonia	, n.s., 9: 281	-1969
384778-wcs	2	AFRICA	22	West Tropical Africa	NGA	Nigeria	0	0	0	384778-wcs	322981-1	Species	Accepted	Ebenaceae		Diospyros		sanza-minika				A.Chev.		VÃ©g. Ut. Afr. Trop. FranÃ§.	0.315972	-1909
385007-wcs	2	AFRICA	22	West Tropical Africa	NGA	Nigeria	0	0	0	385007-wcs	323181-1	Species	Accepted	Ebenaceae		Diospyros		viridicans				Hiern		J. Bot.	59: 129	-1921
41699-wcs	2	AFRICA	22	West Tropical Africa	NGA	Nigeria	0	0	0	41699-wcs	341254-1	Species	Accepted	Euphorbiaceae		Cleidion		gabonicum				Baill.		Adansonia	0.547917	-1874
50799-wcs	2	AFRICA	22	West Tropical Africa	NGA	Nigeria	0	0	0	50799-wcs	343200-1	Species	Accepted	Euphorbiaceae		Croton		penduliflorus				Hutch.		Bull. Misc. Inform. Kew	1914: 337	-1914
666120-az	2	AFRICA	22	West Tropical Africa	NGA	Nigeria	0	0	0	666120-az	480760-1	Species	Accepted	Fabaceae		Aubrevillea		platicarpa				Pellegr.		Bull. Soc. Bot. France	80: 467	-1933
674968-az	2	AFRICA	22	West Tropical Africa	NGA	Nigeria	0	0	0	674968-az	481839-1	Species	Accepted	Fabaceae		Berlinia		confusa				Hoyle		Bull. Misc. Inform. Kew	1934: 184	-1934
745081-az	2	AFRICA	22	West Tropical Africa	NGA	Nigeria	0	0	0	745081-az	489126-1	Species	Accepted	Fabaceae		Crudia		klainei				Pierre ex De Wild.		Bull. Jard. Bot. Ã‰tat Bruxelles	0.465278	-1920
745103-az	2	AFRICA	22	West Tropical Africa	NGA	Nigeria	0	0	0	745103-az	489150-1	Species	Accepted	Fabaceae		Crudia		senegalensis				Planch. ex Benth.		Trans. Linn. Soc. London	25: 314	-1865
773185-az	2	AFRICA	22	West Tropical Africa	NGA	Nigeria	0	0	0	773185-az	492797-1	Species	Accepted	Fabaceae		Distemonanthus		benthamianus				Baill.		Hist. Pl.	0.177083	-1870
535379-az	2	AFRICA	22	West Tropical Africa	NGA	Nigeria	0	0	0	535379-az	516516-1	Species	Accepted	Fabaceae		Pterocarpus		mildbraedii				Harms		Notizbl. Bot. Gart. Berlin-Dahlem	0.438889	-1922
377830-wcs	2	AFRICA	22	West Tropical Africa	NGA	Nigeria	0	0	0	377830-wcs	813817-1	Species	Accepted	Irvingiaceae		Klainedoxa		trillesii				Pierre ex Tiegh.		Ann. Sci. Nat., Bot.	, sÃ©r. 9, 1: 301	-1905
551746-az	2	AFRICA	22	West Tropical Africa	NGA	Nigeria	0	0	0	551746-az	824828-1	Species	Accepted	Malvaceae		Pterygota		bequaertii				De Wild.		Compt. Rend. Hebd. SÃ©ances MÃ©m. Soc. Biol.	82: 1397	-1919
789542-az	2	AFRICA	22	West Tropical Africa	NGA	Nigeria	0	0	0	789542-az	578392-1	Species	Accepted	Meliaceae		Entandrophragma		candollei				Harms		Notizbl. KÃ¶nigl. Bot. Gart. Berlin	0.167361	-1896
334996-az	2	AFRICA	22	West Tropical Africa	NGA	Nigeria	0	0	0	334996-az	578856-1	Species	Accepted	Meliaceae		Khaya		ivorensis				A.Chev.		VÃ©g. Ut. Afr. Trop. FranÃ§.	0.352083	-1909
730248-az	2	AFRICA	22	West Tropical Africa	NGA	Nigeria	0	0	0	730248-az	585646-1	Species	Accepted	Myristicaceae		Coelocaryon		preussii				Warb.		Ber. Deutsch. Bot. Ges.	0.600694	-1895
740459-az	2	AFRICA	22	West Tropical Africa	NGA	Nigeria	0	0	0	740459-az	607746-1	Species	Accepted	Olacaceae		Coula		edulis				Baill.		Adansonia	0.167361	-1862
602326-az	2	AFRICA	22	West Tropical Africa	NGA	Nigeria	0	0	0	602326-az	608489-1	Species	Accepted	Olacaceae		Strombosia		pustulata				Oliv.		Hooker's Icon. Pl.	23: t. 2299	-1894
146837-wcs	2	AFRICA	22	West Tropical Africa	NGA	Nigeria	0	0	0	146837-wcs	670339-1	Species	Accepted	Pandaceae		Panda		oleosa				Pierre		Bull. Mens. Soc. Linn. Paris	0.954861	-1896
285805-wcs	2	AFRICA	22	West Tropical Africa	NGA	Nigeria	0	0	0	285805-wcs	670807-1	Species	Accepted	Pandanaceae		Pandanus		candelabrum				P.Beauv.		Fl. Oware	01:37:00	-1805
121014-wcs	2	AFRICA	22	West Tropical Africa	NGA	Nigeria	0	0	0	121014-wcs	352083-1	Species	Accepted	Phyllanthaceae		Martretia		quadricornis				Beille		Compt. Rend. Hebd. SÃ©ances Acad. Sci.	145: 64	-1908
209599-wcs	2	AFRICA	22	West Tropical Africa	NGA	Nigeria	0	0	0	209599-wcs	358131-1	Species	Accepted	Phyllanthaceae		Uapaca		guineensis				MÃ¼ll.Arg.		Flora	47: 517	-1864
209654-wcs	2	AFRICA	22	West Tropical Africa	NGA	Nigeria	0	0	0	209654-wcs	358161-1	Species	Accepted	Phyllanthaceae		Uapaca		pynaertii				De Wild.		Ann. Mus. Congo Belge, Bot.	, sÃ©r. 5, 2: 274	-1908
48188-wcs	2	AFRICA	22	West Tropical Africa	NGA	Nigeria	0	0	0	48188-wcs	747604-1	Species	Accepted	Rubiaceae		Corynanthe		pachyceras				K.Schum.		Notizbl. Bot. Gart. Berlin-Dahlem	0.191667	-1901
48726-wcs	2	AFRICA	22	West Tropical Africa	NGA	Nigeria	0	0	0	48726-wcs	747801-1	Species	Accepted	Rubiaceae		Craterispermum		caudatum				Hutch.		Bull. Misc. Inform. Kew	80 days, 0:23:00	-1920
168187-wcs	2	AFRICA	22	West Tropical Africa	NGA	Nigeria	0	0	0	168187-wcs	762176-1	Species	Accepted	Rubiaceae		Psychotria		guineensis				E.M.A.Petit		Bull. Jard. Bot. Ã‰tat Bruxelles	33: 382	-1963
677575-az	2	AFRICA	22	West Tropical Africa	NGA	Nigeria	0	0	0	677575-az	782152-1	Species	Accepted	Sapindaceae		Blighia		sapida				K.D.Koenig		Ann. Bot. (KÃ¶nig & Sims)	0.479861	-1806
139060-wcs	2	AFRICA	22	West Tropical Africa	NGA	Nigeria	0	0	0	139060-wcs	788174-1	Species	Accepted	Sapotaceae		Omphalocarpum		elatum				Miers		Trans. Linn. Soc. London, Bot.	01:16:00	-1875
139073-wcs	2	AFRICA	22	West Tropical Africa	NGA	Nigeria	0	0	0	139073-wcs	788187-1	Species	Accepted	Sapotaceae		Omphalocarpum		pachysteloides				Mildbr. ex Hutch. & Dalziel		Fl. W. Trop. Afr.	02:13:00	-1931
139076-wcs	2	AFRICA	22	West Tropical Africa	NGA	Nigeria	0	0	0	139076-wcs	788192-1	Species	Accepted	Sapotaceae		Omphalocarpum		procerum				P.Beauv.		Fl. Oware	01:10:00	-1805
528289-az	2	AFRICA	22	West Tropical Africa	NGA	Nigeria	0	0	0	528289-az	867124-1	Species	Accepted	Violaceae		Rinorea		breviracemosa				Chipp		Bull. Misc. Inform. Kew	1923: 293	-1923
909690-az	2	AFRICA	22	West Tropical Africa	NGA	Nigeria	0	0	0	909690-az	49984-1	Species	Accepted	Acanthaceae		Hypoestes		rosea				P.Beauv.		Fl. Oware	0.129861	-1818
406102-az	2	AFRICA	22	West Tropical Africa	NGA	Nigeria	0	0	0	406102-az	988535-1	Species	Accepted	Acanthaceae		Phaulopsis		symmetrica				Mankt.		Symb. Bot. Upsal.	31(2): 121	-1996
1145844-az	2	AFRICA	22	West Tropical Africa	NGA	Nigeria	0	0	0	1145844-az	17043070-1	Species	Accepted	Aspleniaceae		Asplenium		emarginatum				P.Beauv.		Fl. Oware	02:06:00	-1807
176727-wcs	2	AFRICA	22	West Tropical Africa	NGA	Nigeria	0	0	0	176727-wcs	669522-1	Species	Accepted	Arecaceae		Raphia		mannii				Becc.		Agric. Colon.	4: t. VI, f. 8-9	-1910
862654-az	2	AFRICA	22	West Tropical Africa	NGA	Nigeria	0	0	0	862654-az	374156-1	Species	Accepted	Balsaminaceae		Impatiens		kamerunensis				Warb.		Bot. Jahrb. Syst.	22:51:00	-1895
862792-az	2	AFRICA	22	West Tropical Africa	NGA	Nigeria	0	0	0	862792-az	374203-1	Species	Accepted	Balsaminaceae		Impatiens		macroptera				Hook.f.		J. Proc. Linn. Soc., Bot.	0.420833	-1863
862912-az	2	AFRICA	22	West Tropical Africa	NGA	Nigeria	0	0	0	862912-az	103812-1	Species	Accepted	Balsaminaceae		Impatiens		nigeriensis				Grey-Wilson		Kew Bull.	33: 646	-1979
352582-wcs	2	AFRICA	22	West Tropical Africa	NGA	Nigeria	0	0	0	352582-wcs	143110-1	Species	Accepted	Campanulaceae		Lobelia		columnaris				Hook.f.		J. Proc. Linn. Soc., Bot.	06:14:00	-1861
482472-az	2	AFRICA	22	West Tropical Africa	NGA	Nigeria	0	0	0	482472-az	431244-1	Species	Accepted	Celastraceae		Salacia		lateritia				N.HallÃ©		Bull. Mus. Natl. Hist. Nat.	, sÃ©r. 2, 30: 470	-1958
482461-az	2	AFRICA	22	West Tropical Africa	NGA	Nigeria	0	0	0	482461-az	931401-1	Species	Accepted	Celastraceae		Salacia		letouzeyana				N.HallÃ©		Fl. Gabon	29: 86	-1986
732451-az	2	AFRICA	22	West Tropical Africa	NGA	Nigeria	0	0	0	732451-az	169963-1	Species	Accepted	Combretaceae		Combretum		brassiciforme				Exell		Kew Bull.	0.870139	-1963
233764-wcs	2	AFRICA	22	West Tropical Africa	NGA	Nigeria	0	0	0	233764-wcs	171948-1	Species	Accepted	Commelinaceae		Commelina		cameroonensis				J.K.Morton		J. Linn. Soc., Bot.	55: 318	-1955
36763-wcs	2	AFRICA	22	West Tropical Africa	NGA	Nigeria	0	0	0	36763-wcs	931887-1	Species	Accepted	Euphorbiaceae		Cephalocroton		incanus				M.G.Gilbert		Kew Bull.	42: 365	-1987
78931-wcs	2	AFRICA	22	West Tropical Africa	NGA	Nigeria	0	0	0	78931-wcs	345988-1	Species	Accepted	Euphorbiaceae		Euphorbia		cervicornu				Baill.		Bull. Mens. Soc. Linn. Paris	0.693056	-1890
80540-wcs	2	AFRICA	22	West Tropical Africa	NGA	Nigeria	0	0	0	80540-wcs	347085-1	Species	Accepted	Euphorbiaceae		Euphorbia		ledermanniana				Pax & K.Hoffm.		Bot. Jahrb. Syst.	45: 241	-1910
797104-az	2	AFRICA	22	West Tropical Africa	NGA	Nigeria	0	0	0	797104-az	494103-1	Species	Accepted	Fabaceae		Eriosema		monticola				Taub.		Bot. Jahrb. Syst.	1.09444	-1896
1822-wcs	2	AFRICA	22	West Tropical Africa	NGA	Nigeria	0	0	0	1822-wcs	444174-1	Species	Accepted	Lamiaceae		Achyrospermum		erythobotrys				Perkins		Notizbl. Bot. Gart. Berlin-Dahlem	0.388889	-1921
597998-az	2	AFRICA	22	West Tropical Africa	NGA	Nigeria	0	0	0	597998-az	547045-1	Species	Accepted	Loganiaceae		Strychnos		asterantha				Leeuwenb.		Meded. Landbouwhoogeschool	69(1): 62	-1969
996698-az	2	AFRICA	22	West Tropical Africa	NGA	Nigeria	0	0	0	996698-az	77133500-1	Species	Accepted	Malvaceae		Leptonychia		moyesiae				Cheek		Kew Bull.	68: 586	-2013
1017730-az	2	AFRICA	22	West Tropical Africa	NGA	Nigeria	0	0	0	1017730-az	571444-1	Species	Accepted	Melastomataceae		Memecylon		candidum				Gilg		Monogr. Afrik. Pflanzen-Fam.	02:43:00	-1898
517132-az	2	AFRICA	22	West Tropical Africa	NGA	Nigeria	0	0	0	517132-az	581559-1	Species	Accepted	Menispermaceae		Tiliacora		nigerica				Troupin		Bull. Jard. Bot. Ã‰tat Bruxelles	1 day, 6:25:00	-1960
352130-wcs	2	AFRICA	22	West Tropical Africa	NGA	Nigeria	0	0	0	352130-wcs	609483-1	Species	Accepted	Oleaceae		Jasminum		flavovirens				Gilg & G.Schellenb.		Bot. Jahrb. Syst.	51: 93	-1913
587098-az	2	AFRICA	22	West Tropical Africa	NGA	Nigeria	0	0	0	587098-az	810045-1	Species	Accepted	Orobanchaceae		Striga		primuloides				A.Chev.		MÃ©m. Soc. Bot. France	0.461806	-1912
154106-wcs	2	AFRICA	22	West Tropical Africa	NGA	Nigeria	0	0	0	154106-wcs	906846-1	Species	Accepted	Phyllanthaceae		Phyllanthus		kerstingii				Jean F.Brunel		Willdenowia	0.799306	-1985
495161-az	2	AFRICA	22	West Tropical Africa	NGA	Nigeria	0	0	0	495161-az	904478-1	Species	Accepted	Podostemaceae		Ledermanniella		raynaliorum				C.Cusset		Bull. Mus. Natl. Hist. Nat., B, Adansonia	0.433333	-1984
1165667-az	2	AFRICA	22	West Tropical Africa	NGA	Nigeria	0	0	0	1165667-az	17023350-1	Species	Accepted	Pteridaceae		Antrophyum		mannianum				Hook.		Sec. Cent. Ferns	: t. 73	-1861
1146935-az	2	AFRICA	22	West Tropical Africa	NGA	Nigeria	0	0	0	1146935-az	17260850-1	Species	Accepted	Pteridaceae		Pteris		hamulosa				Christ		Ann. Mus. Congo Belge, Bot.	, sÃ©r. 5, 3(1): 30	-1909
38483-wcs	2	AFRICA	22	West Tropical Africa	NGA	Nigeria	0	0	0	38483-wcs	746337-1	Species	Accepted	Rubiaceae		Chassalia		cupularis				Hutch. & Dalziel		Fl. W. Trop. Afr.	0.171528	-1931
38594-wcs	2	AFRICA	22	West Tropical Africa	NGA	Nigeria	0	0	0	38594-wcs	746333-1	Species	Accepted	Rubiaceae		Chassalia		zenkeri				K.Schum. & K.Krause		Bot. Jahrb. Syst.	39: 565	-1907
138702-wcs	2	AFRICA	22	West Tropical Africa	NGA	Nigeria	0	0	0	138702-wcs	758125-1	Species	Accepted	Rubiaceae		Oldenlandia		rhabdina				Bremek.		Kew Bull.	0.803472	-1960
150006-wcs	2	AFRICA	22	West Tropical Africa	NGA	Nigeria	0	0	0	150006-wcs	760288-1	Species	Accepted	Rubiaceae		Pentas		nervosa				Hepper		Kew Bull.	0.759722	-1960
535641-wcs	2	AFRICA	22	West Tropical Africa	NGA	Nigeria	0	0	0	535641-wcs	77196280-1	Species	Accepted	Rubiaceae		Psychotria		bilabiata				O.Lachenaud		Opera Bot. Belg.	17(1): 161	-2019
535479-wcs	2	AFRICA	22	West Tropical Africa	NGA	Nigeria	0	0	0	535479-wcs	77196425-1	Species	Accepted	Rubiaceae		Psychotria		hardyi				O.Lachenaud		Opera Bot. Belg.	17(1): 236	-2019
216734-wcs	2	AFRICA	22	West Tropical Africa	NGA	Nigeria	0	0	0	216734-wcs	20007209-1	Species	Accepted	Rubiaceae		Psychotria		martinetugei				Cheek		Kew Bull.	57: 377	-2002
1145484-az	2	AFRICA	22	West Tropical Africa	NGA	Nigeria	0	0	0	1145484-az	17219940-1	Species	Accepted	Salviniaceae		Salvinia		nymphellula				Desv.		MÃ©m. Soc. Linn. Paris	0.372917	-1827
1217107-az	2	AFRICA	22	West Tropical Africa	NGA	Nigeria	0	0	0	1217107-az	77163067-1	Species	Accepted	Schizaeaceae		Anemia		rauhiana				Mickel		Fl. Neotrop. Monogr.	118: 76	-2016
1138851-az	2	AFRICA	22	West Tropical Africa	NGA	Nigeria	0	0	0	1138851-az	321642-2	Species	Accepted	Selaginellaceae		Selaginella		njamnjamensis				Hieron.		Hedwigia	39: 312	-1900
1155589-az	2	AFRICA	22	West Tropical Africa	NGA	Nigeria	0	0	0	1155589-az	17424140-1	Species	Accepted	Hymenophyllaceae		Trichomanes		ballardianum				Alston		Bol. Soc. Brot.	, sÃ©r. 2, 30: 26	-1956
1155605-az	2	AFRICA	22	West Tropical Africa	NGA	Nigeria	0	0	0	1155605-az	17424170-1	Species	Accepted	Hymenophyllaceae		Trichomanes		chamaedrys				Taton		Bull. Soc. Roy. Bot. Belgique	3 days, 6:29:00	-1946
1155919-az	2	AFRICA	22	West Tropical Africa	NGA	Nigeria	0	0	0	1155919-az	17263140-1	Species	Accepted	Hymenophyllaceae		Trichomanes		chevalieri				Christ		MÃ©m. Soc. Bot. France	0.406944	-1908
1155616-az	2	AFRICA	22	West Tropical Africa	NGA	Nigeria	0	0	0	1155616-az	17229150-1	Species	Accepted	Hymenophyllaceae		Trichomanes		erosum				Willd.		Sp. Pl., ed. 4	, 5: 501	-1810
1155216-az	2	AFRICA	22	West Tropical Africa	NGA	Nigeria	0	0	0	1155216-az	17229700-1	Species	Accepted	Hymenophyllaceae		Trichomanes		guineense				Afzel. ex Sw.		J. Bot. (Schrader)	1800(2): 96	-1801
1155673-az	2	AFRICA	22	West Tropical Africa	NGA	Nigeria	0	0	0	1155673-az	17363270-1	Species	Accepted	Hymenophyllaceae		Trichomanes		liberiense				Copel.		Philipp. J. Sci.	51: 160	-1933
1156034-az	2	AFRICA	22	West Tropical Africa	NGA	Nigeria	0	0	0	1156034-az	17230870-1	Species	Accepted	Hymenophyllaceae		Trichomanes		melanotrichum				Schltdl.		Adumbr. Pl.	01:56:00	-1825
1156038-az	2	AFRICA	22	West Tropical Africa	NGA	Nigeria	0	0	0	1156038-az	17230900-1	Species	Accepted	Hymenophyllaceae		Trichomanes		mettenii				C.Chr.		Index Filic.	: 644	-1906
1139339-az	2	AFRICA	22	West Tropical Africa	NGA	Nigeria	0	0	0	1139339-az	77186663-1	Species	Accepted	Isoetaceae		Isoetes		welwitschii				A.Braun ex Kuhn		Filic. Afr.	: 196	-1868
1143436-az	2	AFRICA	22	West Tropical Africa	NGA	Nigeria	0	0	0	1143436-az	17404350-1	Species	Accepted	Marsileaceae		Marsilea		berhautii				Tardieu		Notul. Syst. (Paris)	0.684028	-1955
1144706-az	2	AFRICA	22	West Tropical Africa	NGA	Nigeria	0	0	0	1144706-az	17012950-1	Species	Accepted	Pteridaceae		Adiantum		schweinfurthii				Kuhn		Sitzungsber. Ges. Naturf. Freunde Berlin	77 days, 21:40:00	-1869
1145056-az	2	AFRICA	22	West Tropical Africa	NGA	Nigeria	0	0	0	1145056-az	17279290-1	Species	Accepted	Pteridaceae		Adiantum		stolzii				Brause		Bot. Jahrb. Syst.	53: 387	-1915
1145494-az	2	AFRICA	22	West Tropical Africa	NGA	Nigeria	0	0	0	1145494-az	17057020-1	Species	Accepted	Salviniaceae		Azolla		pinnata				R.Br.		Prodr. Fl. Nov. Holland.	: 167	-1810
1144684-az	2	AFRICA	22	West Tropical Africa	NGA	Nigeria	0	0	0	1144684-az	17369110-1	Species	Accepted	Schizaeaceae		Anemia		nigerica				Alston		Bol. Soc. Brot.	, sÃ©r. 2, 30: 6	-1956
1147430-az	2	AFRICA	22	West Tropical Africa	NGA	Nigeria	0	0	0	1147430-az	17371410-1	Species	Accepted	Aspleniaceae		Asplenium		gemmascens				Alston		Bol. Soc. Brot.	, sÃ©r. 2, 30: 10	-1956
1150251-az	2	AFRICA	22	West Tropical Africa	NGA	Nigeria	0	0	0	1150251-az	77061470-1	Species	Accepted	Polypodiaceae		Dryopteris		glandulosopaleata				J.P.Roux		Kew Bull.	59: 211	-2004
1150796-az	2	AFRICA	22	West Tropical Africa	NGA	Nigeria	0	0	0	1150796-az	77061471-1	Species	Accepted	Polypodiaceae		Dryopteris		occidentalis				J.P.Roux		Kew Bull.	59: 214	-2004
1152970-az	2	AFRICA	22	West Tropical Africa	NGA	Nigeria	0	0	0	1152970-az	17141210-1	Species	Accepted	Polypodiaceae		Lomariopsis		decrescens				Kuhn		Verh. K. K. Zool.-Bot. Ges. Wien	1.18819	-1869
1152973-az	2	AFRICA	22	West Tropical Africa	NGA	Nigeria	0	0	0	1152973-az	17403340-1	Species	Accepted	Polypodiaceae		Lomariopsis		hederacea				Alston		J. Bot.	72(Suppl.): 5	-1934
1152988-az	2	AFRICA	22	West Tropical Africa	NGA	Nigeria	0	0	0	1152988-az	17403440-1	Species	Accepted	Polypodiaceae		Lomariopsis		muriculata				Holttum		Bull. Misc. Inform. Kew	1939: 624	-1940
1152998-az	2	AFRICA	22	West Tropical Africa	NGA	Nigeria	0	0	0	1152998-az	17403490-1	Species	Accepted	Polypodiaceae		Lomariopsis		rossii				Holttum		Bull. Misc. Inform. Kew	1939: 625	-1940
1153039-az	2	AFRICA	22	West Tropical Africa	NGA	Nigeria	0	0	0	1153039-az	17262510-1	Species	Accepted	Polypodiaceae		Tectaria		angelicifolia				Copel.		Philipp. J. Sci., C	0.368056	-1907
1153310-az	2	AFRICA	22	West Tropical Africa	NGA	Nigeria	0	0	0	1153310-az	17541800-1	Species	Accepted	Polypodiaceae		Triplophyllum		heudelotii				Pic.Serm.		Webbia	45: 126	-1991
1032820-az	2	AFRICA	22	West Tropical Africa	NGA	Nigeria	0	0	0	1032820-az	821535-1	Species	Accepted	Solanaceae		Solanum		welwitschii				C.H.Wright		Bull. Misc. Inform. Kew	1894: 126	-1894
1144009-az	2	AFRICA	22	West Tropical Africa	NGA	Nigeria	0	0	0	1144009-az	17210890-1	Species	Accepted	Pteridaceae		Pteris		atrovirens				Willd.		Sp. Pl., ed. 4	, 5: 385	-1810
1144037-az	2	AFRICA	22	West Tropical Africa	NGA	Nigeria	0	0	0	1144037-az	17211350-1	Species	Accepted	Pteridaceae		Pteris		burtonii				Baker		Ann. Bot. (Oxford)	0.359722	-1891
1146920-az	2	AFRICA	22	West Tropical Africa	NGA	Nigeria	0	0	0	1146920-az	17289380-1	Species	Accepted	Pteridaceae		Pteris		friesii				Hieron.		Wiss. Erg. Schwed. Rhodesia-Kongo-Exp. 1911-1912	, 1: 5	-1914
1146959-az	2	AFRICA	22	West Tropical Africa	NGA	Nigeria	0	0	0	1146959-az	17260880-1	Species	Accepted	Pteridaceae		Pteris		intricata				C.H.Wright		Bull. Misc. Inform. Kew	1906: 252	-1906
1146676-az	2	AFRICA	22	West Tropical Africa	NGA	Nigeria	0	0	0	1146676-az	17289510-1	Species	Accepted	Pteridaceae		Pteris		mildbraedii				Hieron.		Bot. Jahrb. Syst.	53: 415	-1915
1146714-az	2	AFRICA	22	West Tropical Africa	NGA	Nigeria	0	0	0	1146714-az	17216080-1	Species	Accepted	Pteridaceae		Pteris		repens				C.Chr.		Index Filic.	: 606	-1906
1146753-az	2	AFRICA	22	West Tropical Africa	NGA	Nigeria	0	0	0	1146753-az	17289640-1	Species	Accepted	Pteridaceae		Pteris		togoensis				Hieron.		Bot. Jahrb. Syst.	53: 402	-1915
1017686-az	2	AFRICA	22	West Tropical Africa	NGA	Nigeria	0	0	0	1017686-az	571386-1	Species	Accepted	Melastomataceae		Memecylon		afzelii				G.Don		Gen. Hist.	0.538194	-1832
1018021-az	2	AFRICA	22	West Tropical Africa	NGA	Nigeria	0	0	0	1018021-az	571896-1	Species	Accepted	Melastomataceae		Memecylon		viride				Hutch. & Dalziel		Fl. W. Trop. Afr.	0.190278	-1927
1018028-az	2	AFRICA	22	West Tropical Africa	NGA	Nigeria	0	0	0	1018028-az	571911-1	Species	Accepted	Melastomataceae		Memecylon		zenkeri				Gilg		Monogr. Afrik. Pflanzen-Fam.	02:43:00
1021793-az	2	AFRICA	22	West Tropical Africa	NGA	Nigeria	0	0	0	1021793-az	566179-1	Species	Accepted	Melastomataceae		Amphiblemma		mildbraedii				Gilg ex Engl.		Veg. Erde	9(III 2): 756	-1921
1022276-az	2	AFRICA	22	West Tropical Africa	NGA	Nigeria	0	0	0	1022276-az	568241-1	Species	Accepted	Melastomataceae		Dinophora		spenneroides				Benth.		Niger Fl.	: 355	-1849
1022562-az	2	AFRICA	22	West Tropical Africa	NGA	Nigeria	0	0	0	1022562-az	568505-1	Species	Accepted	Melastomataceae		Dissotis		idanreensis				Brenan		Kew Bull.	0.356944	-1950
1022567-az	2	AFRICA	22	West Tropical Africa	NGA	Nigeria	0	0	0	1022567-az	568527-1	Species	Accepted	Melastomataceae		Dissotis		longisetosa				Gilg & Ledermann ex Engl.		Veg. Erde	9(III 2): 752	-1921
1022574-az	2	AFRICA	22	West Tropical Africa	NGA	Nigeria	0	0	0	1022574-az	568550-1	Species	Accepted	Melastomataceae		Dissotis		perkinsiae				Gilg		Monogr. Afrik. Pflanzen-Fam.	02:21:00	-1898
1022654-az	2	AFRICA	22	West Tropical Africa	NGA	Nigeria	0	0	0	1022654-az	568595-1	Species	Accepted	Melastomataceae		Dissotis		thollonii				Cogn.		Verh. Bot. Vereins Prov. Brandenburg	31: 96	-1889
1022530-az	2	AFRICA	22	West Tropical Africa	NGA	Nigeria	0	0	0	1022530-az	568634-1	Species	Accepted	Melastomataceae		Dupineta		multiflora				Raf.		Sylva Tellur.	: 101	-1838
1022716-az	2	AFRICA	22	West Tropical Africa	NGA	Nigeria	0	0	0	1022716-az	576786-1	Species	Accepted	Melastomataceae		Tristemma		akeassii				Jacq.-FÃ©l.		Bull. Mus. Natl. Hist. Nat., SÃ©r. 3, Bot.	418(Bot. 28): 168	-1977
1022721-az	2	AFRICA	22	West Tropical Africa	NGA	Nigeria	0	0	0	1022721-az	576800-1	Species	Accepted	Melastomataceae		Tristemma		hirtum				P.Beauv.		Fl. Oware	0.106944	-1807
1022725-az	2	AFRICA	22	West Tropical Africa	NGA	Nigeria	0	0	0	1022725-az	576808-1	Species	Accepted	Melastomataceae		Tristemma		littorale				Benth.		Niger Fl.	: 353	-1849
1022733-az	2	AFRICA	22	West Tropical Africa	NGA	Nigeria	0	0	0	1022733-az	576815-1	Species	Accepted	Melastomataceae		Tristemma		oreophilum				Gilg		Monogr. Afrik. Pflanzen-Fam.	02:25:00
1018034-az	2	AFRICA	22	West Tropical Africa	NGA	Nigeria	0	0	0	1018034-az	77100715-1	Species	Accepted	Melastomataceae		Warneckea		austro-occidentalis				R.D.Stone		Kew Bull.	64: 307	-2009
590928-az	2	AFRICA	22	West Tropical Africa	NGA	Nigeria	0	0	0	590928-az	518481-1	Species	Accepted	Fabaceae		Sesbania		hepperi				J.B.Gillett		Kew Bull.	0.803472	-1963
1148946-az	2	AFRICA	22	West Tropical Africa	NGA	Nigeria	0	0	0	1148946-az	17524800-1	Species	Unplaced	Aspleniaceae	Ã—	Chrismatopteris		holttumii				Quansah & D.S.Edwards		Kew Bull.	41: 805	-1986
373919-az	2	AFRICA	22	West Tropical Africa	NGA	Nigeria	0	0	0	373919-az	509146-1	Species	Unplaced	Fabaceae		Mucuna		balfouriana				A.Murray bis		Trans. Bot. Soc. Edinburgh	0.450694	-1860
375669-az	2	AFRICA	22	West Tropical Africa	NGA	Nigeria	0	0	0	375669-az	509310-1	Species	Unplaced	Fabaceae		Mucuna		venenosa				A.Murray bis		Trans. Bot. Soc. Edinburgh	0.450694	-1860
33459-wcs	2	AFRICA	22	West Tropical Africa	NGA	Nigeria	0	0	0	33459-wcs	745316-1	Species	Unplaced	Rubiaceae		Canthium		annonifolium				Webb		Hooker's J. Bot. Kew Gard. Misc.	0.340278	-1850
33889-wcs	2	AFRICA	22	West Tropical Africa	NGA	Nigeria	0	0	0	33889-wcs	745693-1	Species	Unplaced	Rubiaceae		Canthium		triacanthum				Webb		Hooker's J. Bot. Kew Gard. Misc.	0.340972	-1850
1084303-az	2	AFRICA	22	West Tropical Africa	NGA	Nigeria	0	0	0	1084303-az	199527-1	Species	Accepted	Asteraceae		Crassocephalum		togoense				C.D.Adams		J. W. African Sci. Assoc.	1(1): 27	-1954
1097771-az	2	AFRICA	22	West Tropical Africa	NGA	Nigeria	0	0	0	1097771-az	197456-1	Species	Unplaced	Asteraceae		Conyza		limosa				O.Hoffm.		Kunene-Sambesi Exped.	: 408	-1903
1039735-az	2	AFRICA	22	West Tropical Africa	NGA	Nigeria	0	0	0	1039735-az	202621-1	Species	Accepted	Asteraceae		Echinops		pappii				Chiov.		Ann. Bot. (Rome)	0.427778	-1911
1040161-az	2	AFRICA	22	West Tropical Africa	NGA	Nigeria	0	0	0	1040161-az	202503-1	Species	Accepted	Asteraceae		Echinops		giganteus				A.Rich.		Tent. Fl. Abyss.	0.353472	-1848
1040278-az	2	AFRICA	22	West Tropical Africa	NGA	Nigeria	0	0	0	1040278-az	202401-1	Species	Accepted	Asteraceae		Echinops		amplexicaulis				Oliv.		Trans. Linn. Soc. London	29: 101	-1873
1040380-az	2	AFRICA	22	West Tropical Africa	NGA	Nigeria	0	0	0	1040380-az	202511-1	Species	Accepted	Asteraceae		Echinops		gracilis				O.Hoffm.		MÃ©m. Soc. Bot. France	08:42:00	-1908
1040404-az	2	AFRICA	22	West Tropical Africa	NGA	Nigeria	0	0	0	1040404-az	202525-1	Species	Accepted	Asteraceae		Echinops		himantophyllus				Mattf.		Beibl. Bot. Jahrb. Syst.	5 days, 13:52:00	-1924
1040465-az	2	AFRICA	22	West Tropical Africa	NGA	Nigeria	0	0	0	1040465-az	202570-1	Species	Accepted	Asteraceae		Echinops		longifolius				A.Rich.		Tent. Fl. Abyss.	0.355556	-1848
1040487-az	2	AFRICA	22	West Tropical Africa	NGA	Nigeria	0	0	0	1040487-az	202586-1	Species	Accepted	Asteraceae		Echinops		mildbraedii				Mattf.		Beibl. Bot. Jahrb. Syst.	5 days, 13:49:00	-1924
1041099-az	2	AFRICA	22	West Tropical Africa	NGA	Nigeria	0	0	0	1041099-az	188894-1	Species	Accepted	Asteraceae		Carduus		nyassanus				R.E.Fr.		Acta Horti Berg.	08:25:00	-1925
1049020-az	2	AFRICA	22	West Tropical Africa	NGA	Nigeria	0	0	0	1049020-az	191306-1	Species	Accepted	Asteraceae		Centaurea		praecox				Oliv. & Hiern		Fl. Trop. Afr.	0.429167	-1877
1050228-az	2	AFRICA	22	West Tropical Africa	NGA	Nigeria	0	0	0	1050228-az	191098-1	Species	Accepted	Asteraceae		Centaurea		nigerica				Hutch.		Bull. Misc. Inform. Kew	1921: 383	-1921
1057044-az	2	AFRICA	22	West Tropical Africa	NGA	Nigeria	0	0	0	1057044-az	199956-1	Species	Accepted	Asteraceae		Crepis		hypochoeridea				Thell.		Vierteljahrsschr. Naturf. Ges. ZÃ¼rich	66: 255	-1921
1062105-az	2	AFRICA	22	West Tropical Africa	NGA	Nigeria	0	0	0	1062105-az	228005-1	Species	Accepted	Asteraceae		Lactuca		glandulifera				Hook.f.		J. Proc. Linn. Soc., Bot.	0.432639	-1864
1072423-az	2	AFRICA	22	West Tropical Africa	NGA	Nigeria	0	0	0	1072423-az	237955-1	Species	Accepted	Asteraceae		Picris		xylopoda				Lack		Pl. Syst. Evol.	5 days, 11:40:00	-1979
1076088-az	2	AFRICA	22	West Tropical Africa	NGA	Nigeria	0	0	0	1076088-az	184632-1	Species	Accepted	Asteraceae		Berkheya		spekeana				Oliv.		Trans. Linn. Soc. London	29: 100	-1873
1095113-az	2	AFRICA	22	West Tropical Africa	NGA	Nigeria	0	0	0	1095113-az	207669-1	Species	Accepted	Asteraceae		Felicia		boehmii				O.Hoffm.		Pflanzenw. Ost-Afrikas	, C: 407	-1895
1097218-az	2	AFRICA	22	West Tropical Africa	NGA	Nigeria	0	0	0	1097218-az	192165-1	Species	Accepted	Asteraceae		Ceruana		pratensis				Forssk.		Fl. Aegypt.-Arab.	: lxxiv	-1775
1115271-az	2	AFRICA	22	West Tropical Africa	NGA	Nigeria	0	0	0	1115271-az	250522-1	Species	Accepted	Asteraceae		Sphaeranthus		flexuosus				O.Hoffm. ex De Wild.		Ann. Mus. Congo Belge, Bot.	, sÃ©r. 4, 1(3): x	-1903
1122004-az	2	AFRICA	22	West Tropical Africa	NGA	Nigeria	0	0	0	1122004-az	180339-1	Species	Accepted	Asteraceae		Aspilia		angustifolia				Oliv. & Hiern		Fl. Trop. Afr.	0.388889	-1877
1122556-az	2	AFRICA	22	West Tropical Africa	NGA	Nigeria	0	0	0	1122556-az	242967-1	Species	Accepted	Asteraceae		Sclerocarpus		africanus				Jacq.		Syst. Veg. ed. 14	: 783	-1784
1125644-az	2	AFRICA	22	West Tropical Africa	NGA	Nigeria	0	0	0	1125644-az	210750-1	Species	Accepted	Asteraceae		Guizotia		schimperi				Sch.Bip.		Repert. Bot. Syst.	0.359722
1052446-az	2	AFRICA	22	West Tropical Africa	NGA	Nigeria	0	0	0	1052446-az	257930-1	Species	Accepted	Asteraceae		Vernonia		bauchiensis				Hutch. & Dalziel		Fl. W. Trop. Afr.	0.197917	-1931
1053464-az	2	AFRICA	22	West Tropical Africa	NGA	Nigeria	0	0	0	1053464-az	259342-1	Species	Accepted	Asteraceae		Vernonia		schweinfurthii				Oliv. & Hiern		Fl. Trop. Afr.	0.322917	-1877
1081507-az	2	AFRICA	22	West Tropical Africa	NGA	Nigeria	0	0	0	1081507-az	245995-1	Species	Accepted	Asteraceae		Senecio		lelyi				Hutch.		Bull. Misc. Inform. Kew	1921: 382	-1921
1083057-az	2	AFRICA	22	West Tropical Africa	NGA	Nigeria	0	0	0	1083057-az	247396-1	Species	Accepted	Asteraceae		Senecio		ruwenzoriensis				S.Moore		J. Linn. Soc., Bot.	35: 355	-1902
1091122-az	2	AFRICA	22	West Tropical Africa	NGA	Nigeria	0	0	0	1091122-az	212755-1	Species	Accepted	Asteraceae		Helichrysum		foetidum				Moench		Methodus	: 575	-1794
1091178-az	2	AFRICA	22	West Tropical Africa	NGA	Nigeria	0	0	0	1091178-az	212800-1	Species	Accepted	Asteraceae		Helichrysum		globosum				Sch.Bip.		Bot. Zeitung (Berlin)	0.245833	-1845
1091778-az	2	AFRICA	22	West Tropical Africa	NGA	Nigeria	0	0	0	1091778-az	213226-1	Species	Accepted	Asteraceae		Helichrysum		quartinianum				A.Rich.		Tent. Fl. Abyss.	0.338194	-1848
1115260-az	2	AFRICA	22	West Tropical Africa	NGA	Nigeria	0	0	0	1115260-az	250499-1	Species	Accepted	Asteraceae		Sphaeranthus		angustifolius				DC.		Prodr.	0.465278	-1836
1125651-az	2	AFRICA	22	West Tropical Africa	NGA	Nigeria	0	0	0	1125651-az	232438-1	Species	Accepted	Asteraceae		Micractis		bojeri				DC.		Prodr.	0.638889	-1836
1128861-az	2	AFRICA	22	West Tropical Africa	NGA	Nigeria	0	0	0	1128861-az	174987-1	Species	Accepted	Asteraceae		Adenostemma		caffrum				DC.		Prodr.	0.286111	-1836
1128900-az	2	AFRICA	22	West Tropical Africa	NGA	Nigeria	0	0	0	1128900-az	175007-1	Species	Accepted	Asteraceae		Adenostemma		mauritianum				DC.		Prodr.	0.284722	-1836
1050456-az	2	AFRICA	22	West Tropical Africa	NGA	Nigeria	0	0	0	1050456-az	191242-1	Species	Accepted	Asteraceae		Centaurea		perrottettii				DC.		Prodr.	0.665278	-1838
1050525-az	2	AFRICA	22	West Tropical Africa	NGA	Nigeria	0	0	0	1050525-az	191564-1	Species	Accepted	Asteraceae		Centaurea		senegalensis				DC.		Prodr.	0.665278	-1838
1072352-az	2	AFRICA	22	West Tropical Africa	NGA	Nigeria	0	0	0	1072352-az	237856-1	Species	Accepted	Asteraceae		Picris		humilis				DC.		Prodr.	7(1): 130	-1838
387375-wcs	2	AFRICA	22	West Tropical Africa	NGA	Nigeria	0	0	0	387375-wcs	384504-1	Species	Accepted	Poaceae		Acritochaete		volkensii				Pilg.		Bot. Jahrb. Syst.	1 day, 8:54:00	-1902
394533-wcs	2	AFRICA	22	West Tropical Africa	NGA	Nigeria	0	0	0	394533-wcs	389345-1	Species	Accepted	Poaceae		Aristida		cumingiana				Trin. & Rupr.		Sp. Gram. Stipac.	: 141	-1842
394729-wcs	2	AFRICA	22	West Tropical Africa	NGA	Nigeria	0	0	0	394729-wcs	389491-1	Species	Accepted	Poaceae		Aristida		hordeacea				Kunth		RÃ©vis. Gramin.	2: t. 173	-1831
395211-wcs	2	AFRICA	22	West Tropical Africa	NGA	Nigeria	0	0	0	395211-wcs	389806-1	Species	Accepted	Poaceae		Aristida		stipoides				Lam.		Encycl.	0.150694	-1783
403881-wcs	2	AFRICA	22	West Tropical Africa	NGA	Nigeria	0	0	0	403881-wcs	395201-1	Species	Accepted	Poaceae		Cenchrus		biflorus				Roxb.		Fl. Ind.	0.206944	-1820
404882-wcs	2	AFRICA	22	West Tropical Africa	NGA	Nigeria	0	0	0	404882-wcs	395979-1	Species	Accepted	Poaceae		Chloris		pilosa				Schumach.		Beskr. Guin. Pl.	: 55	-1827
408795-wcs	2	AFRICA	22	West Tropical Africa	NGA	Nigeria	0	0	0	408795-wcs	398667-1	Species	Accepted	Poaceae		Digitaria		barbinodis				Henrard		Monogr. Digitaria	: 67	-1950
409072-wcs	2	AFRICA	22	West Tropical Africa	NGA	Nigeria	0	0	0	409072-wcs	398884-1	Species	Accepted	Poaceae		Digitaria		iburua				Stapf		Bull. Misc. Inform. Kew	1915: 382	-1915
409553-wcs	2	AFRICA	22	West Tropical Africa	NGA	Nigeria	0	0	0	409553-wcs	399251-1	Species	Accepted	Poaceae		Diheteropogon		hagerupii				Hitchc.		Proc. Biol. Soc. Washington	43: 89	-1930
410590-wcs	2	AFRICA	22	West Tropical Africa	NGA	Nigeria	0	0	0	410590-wcs	399924-1	Species	Accepted	Poaceae		Eleusine		africana				Kenn.-O'Byrne		Kew Bull.	0.545139	-1957
410731-wcs	2	AFRICA	22	West Tropical Africa	NGA	Nigeria	0	0	0	410731-wcs	400056-1	Species	Accepted	Poaceae		Elionurus		elegans				Kunth		RÃ©vis. Gramin.	0.153472	-1829
422234-wcs	2	AFRICA	22	West Tropical Africa	NGA	Nigeria	0	0	0	422234-wcs	407078-1	Species	Accepted	Poaceae		Leptochloa		coerulescens				Steud.		Syn. Pl. Glumac.	0.186806	-1854
426604-wcs	2	AFRICA	22	West Tropical Africa	NGA	Nigeria	0	0	0	426604-wcs	410045-1	Species	Accepted	Poaceae		Oryza		barthii				A.Chev.		Bull. Mus. Natl. Hist. Nat.	0.947917	-1910
433288-wcs	2	AFRICA	22	West Tropical Africa	NGA	Nigeria	0	0	0	433288-wcs	415494-1	Species	Accepted	Poaceae		Perotis		hildebrandtii				Mez		Repert. Spec. Nov. Regni Veg.	0.809028	-1921
440132-wcs	2	AFRICA	22	West Tropical Africa	NGA	Nigeria	0	0	0	440132-wcs	420099-1	Species	Accepted	Poaceae		Sacciolepis		micrococca				Mez		Repert. Spec. Nov. Regni Veg.	0.709722	-1918
449410-wcs	2	AFRICA	22	West Tropical Africa	NGA	Nigeria	0	0	0	449410-wcs	426219-1	Species	Accepted	Poaceae		Urelytrum		annuum				Stapf		MÃ©m. Soc. Bot. France	0.402083	-1908
444270-wcs	2	AFRICA	22	West Tropical Africa	NGA	Nigeria	0	0	0	444270-wcs	422768-1	Species	Accepted	Poaceae		Sporobolus		infirmus				Mez		Repert. Spec. Nov. Regni Veg.	0.9125	-1921
444335-wcs	2	AFRICA	22	West Tropical Africa	NGA	Nigeria	0	0	0	444335-wcs	422824-1	Species	Accepted	Poaceae		Sporobolus		microprotus				Stapf		MÃ©m. Soc. Bot. France	0.484722	-1912
444350-wcs	2	AFRICA	22	West Tropical Africa	NGA	Nigeria	0	0	0	444350-wcs	422837-1	Species	Accepted	Poaceae		Sporobolus		molleri				Hack.		Bol. Soc. Brot.	0.35625	-1887
444396-wcs	2	AFRICA	22	West Tropical Africa	NGA	Nigeria	0	0	0	444396-wcs	422874-1	Species	Accepted	Poaceae		Sporobolus		pectinellus				Mez		Repert. Spec. Nov. Regni Veg.	0.913194	-1921
444503-wcs	2	AFRICA	22	West Tropical Africa	NGA	Nigeria	0	0	0	444503-wcs	422965-1	Species	Accepted	Poaceae		Sporobolus		subglobosus				A.Chev.		Bull. Mus. Natl. Hist. Nat.	, sÃ©r. 2, 20: 469	-1948
412199-wcs	2	AFRICA	22	West Tropical Africa	NGA	Nigeria	0	0	0	412199-wcs	400797-1	Species	Accepted	Poaceae		Eragrostis		arenicola				C.E.Hubb.		Kew Bull.	0.40625	-1949
413181-wcs	2	AFRICA	22	West Tropical Africa	NGA	Nigeria	0	0	0	413181-wcs	401555-1	Species	Accepted	Poaceae		Eragrostis		scotelliana				Rendle		J. Linn. Soc., Bot.	30: 99	-1894
427792-wcs	2	AFRICA	22	West Tropical Africa	NGA	Nigeria	0	0	0	427792-wcs	411004-1	Species	Accepted	Poaceae		Panicum		comorense				Mez		Bot. Jahrb. Syst.	57: 185	-1921
428526-wcs	2	AFRICA	22	West Tropical Africa	NGA	Nigeria	0	0	0	428526-wcs	411597-1	Species	Accepted	Poaceae		Panicum		griffonii				Franch.		Bull. Soc. Hist. Nat. Autun	0.570833	-1895
428687-wcs	2	AFRICA	22	West Tropical Africa	NGA	Nigeria	0	0	0	428687-wcs	411753-1	Species	Accepted	Poaceae		Panicum		humile				Steud.		Syn. Pl. Glumac.	0.1	-1854
428902-wcs	2	AFRICA	22	West Tropical Africa	NGA	Nigeria	0	0	0	428902-wcs	411931-1	Species	Accepted	Poaceae		Panicum		laetum				Kunth		RÃ©vis. Gramin.	2: t. 113	-1831
429446-wcs	2	AFRICA	22	West Tropical Africa	NGA	Nigeria	0	0	0	429446-wcs	412369-1	Species	Accepted	Poaceae		Panicum		nigerense				Hitchc.		Proc. Biol. Soc. Washington	43: 90	-1930
430001-wcs	2	AFRICA	22	West Tropical Africa	NGA	Nigeria	0	0	0	430001-wcs	412842-1	Species	Accepted	Poaceae		Panicum		pusillum				Hook.f.		J. Proc. Linn. Soc., Bot.	0.449306	-1864
430654-wcs	2	AFRICA	22	West Tropical Africa	NGA	Nigeria	1	0	0	430654-wcs	324582-2	Species	Accepted	Poaceae		Panicum		trichoides				Sw.		Prodr. Veg. Ind. Occ.	: 24	-1788
235580-wcs	2	AFRICA	22	West Tropical Africa	NGA	Nigeria	0	0	0	235580-wcs	303722-1	Species	Accepted	Cyperaceae		Cyperus		alopecuroides				Rottb.		Descr. Icon. Rar. Pl.	: 38	-1773
235603-wcs	2	AFRICA	22	West Tropical Africa	NGA	Nigeria	0	0	0	235603-wcs	303735-1	Species	Accepted	Cyperaceae		Cyperus		amabilis				Vahl		Enum. Pl. Obs.	0.304167	-1805
235978-wcs	2	AFRICA	22	West Tropical Africa	NGA	Nigeria	0	0	0	235978-wcs	304045-1	Species	Accepted	Cyperaceae		Cyperus		capillifolius				A.Rich.		Tent. Fl. Abyss.	0.413194	-1850
237412-wcs	2	AFRICA	22	West Tropical Africa	NGA	Nigeria	0	0	0	237412-wcs	305092-1	Species	Accepted	Cyperaceae		Cyperus		macrostachyos				Lam.		Tabl. Encycl.	0.14375	-1791
237504-wcs	2	AFRICA	22	West Tropical Africa	NGA	Nigeria	0	0	0	237504-wcs	305149-1	Species	Accepted	Cyperaceae		Cyperus		melas				Ridl.		Trans. Linn. Soc. London, Bot.	0.171528	-1884
237931-wcs	2	AFRICA	22	West Tropical Africa	NGA	Nigeria	0	0	0	237931-wcs	305489-1	Species	Accepted	Cyperaceae		Cyperus		pauper				Hochst. ex A.Rich.		Tent. Fl. Abyss.	0.415278	-1850
238043-wcs	2	AFRICA	22	West Tropical Africa	NGA	Nigeria	0	0	0	238043-wcs	305579-1	Species	Accepted	Cyperaceae		Cyperus		podocarpus				Boeckeler		Flora	62: 551	-1879
238209-wcs	2	AFRICA	22	West Tropical Africa	NGA	Nigeria	0	0	0	238209-wcs	305703-1	Species	Accepted	Cyperaceae		Cyperus		pustulatus				Vahl		Enum. Pl. Obs.	0.320139	-1805
238252-wcs	2	AFRICA	22	West Tropical Africa	NGA	Nigeria	0	0	0	238252-wcs	305741-1	Species	Accepted	Cyperaceae		Cyperus		reduncus				Hochst. ex Boeckeler		Linnaea	35: 580	-1868
238272-wcs	2	AFRICA	22	West Tropical Africa	NGA	Nigeria	0	0	0	238272-wcs	305753-1	Species	Accepted	Cyperaceae		Cyperus		remotispicatus				S.S.Hooper		Kew Bull.	26: 577	-1972
238808-wcs	2	AFRICA	22	West Tropical Africa	NGA	Nigeria	0	0	0	238808-wcs	306131-1	Species	Accepted	Cyperaceae		Cyperus		tenuispica				Steud.		Syn. Pl. Glumac.	02:11:00	-1854
239075-wcs	2	AFRICA	22	West Tropical Africa	NGA	Nigeria	0	0	0	239075-wcs	306363-1	Species	Accepted	Cyperaceae		Cyperus		zollingeri				Steud.		Syn. Pl. Glumac.	02:17:00	-1854
265359-wcs	2	AFRICA	22	West Tropical Africa	NGA	Nigeria	0	0	0	265359-wcs	314722-1	Species	Accepted	Cyperaceae		Scleria		foliosa				Hochst. ex A.Rich.		Tent. Fl. Abyss.	0.436806	-1850
265379-wcs	2	AFRICA	22	West Tropical Africa	NGA	Nigeria	0	0	0	265379-wcs	314742-1	Species	Accepted	Cyperaceae		Scleria		gracillima				Boeckeler		Flora	42: 570	-1879
265510-wcs	2	AFRICA	22	West Tropical Africa	NGA	Nigeria	0	0	0	265510-wcs	314865-1	Species	Accepted	Cyperaceae		Scleria		melanotricha				Hochst. & A.Rich.		Tent. Fl. Abyss.	0.438194	-1850
265686-wcs	2	AFRICA	22	West Tropical Africa	NGA	Nigeria	0	0	0	265686-wcs	315026-1	Species	Accepted	Cyperaceae		Scleria		schimperiana				Boeckeler		Linnaea	38: 466	-1874
265761-wcs	2	AFRICA	22	West Tropical Africa	NGA	Nigeria	0	0	0	265761-wcs	315087-1	Species	Accepted	Cyperaceae		Scleria		tessellata				Willd.		Sp. Pl., ed. 4	, 4: 315	-1805
222338-wcs	2	AFRICA	22	West Tropical Africa	NGA	Nigeria	0	0	0	222338-wcs	298163-1	Species	Accepted	Cyperaceae		Bulbostylis		congolensis				De Wild.		Pl. Bequaert.	0.301389	-1927
242355-wcs	2	AFRICA	22	West Tropical Africa	NGA	Nigeria	0	0	0	242355-wcs	306717-1	Species	Accepted	Cyperaceae		Eleocharis		brainii				Svenson		Rhodora	39: 251	-1937
242400-wcs	2	AFRICA	22	West Tropical Africa	NGA	Nigeria	0	0	0	242400-wcs	306755-1	Species	Accepted	Cyperaceae		Eleocharis		complanata				Boeckeler		Flora	62: 562	-1879
245429-wcs	2	AFRICA	22	West Tropical Africa	NGA	Nigeria	0	0	0	245429-wcs	307843-1	Species	Accepted	Cyperaceae		Fimbristylis		debilis				Steud.		Syn. Pl. Glumac.	0.159028	-1855
245725-wcs	2	AFRICA	22	West Tropical Africa	NGA	Nigeria	0	0	0	245725-wcs	308078-1	Species	Accepted	Cyperaceae		Fimbristylis		microcarya				F.Muell.		Fragm.	0.180556	-1859
246345-wcs	2	AFRICA	22	West Tropical Africa	NGA	Nigeria	0	0	0	246345-wcs	308495-1	Species	Accepted	Cyperaceae		Fuirena		leptostachya				Oliv.		Trans. Linn. Soc. London	29: 168	-1875
633130-az	2	AFRICA	22	West Tropical Africa	NGA	Nigeria	1	0	0	633130-az	59693-1	Species	Accepted	Amaranthaceae		Amaranthus		tortuosus				Hornem.		Hort. Bot. Hafn.	, Suppl.: 107	-1819
727610-az	2	AFRICA	22	West Tropical Africa	NGA	Nigeria	1	0	0	727610-az	60589-2	Species	Accepted	Cleomaceae		Cleome		spinosa				Jacq.		Enum. Syst. Pl.	: 26	-1760
81685-wcs	2	AFRICA	22	West Tropical Africa	NGA	Nigeria	1	0	0	81685-wcs	101913-2	Species	Accepted	Euphorbiaceae		Euphorbia		prostrata				Aiton		Hort. Kew.	0.179861	-1789
153315-wcs	2	AFRICA	22	West Tropical Africa	NGA	Nigeria	1	0	0	153315-wcs	326408-2	Species	Accepted	Phyllanthaceae		Phyllanthus		amarus				Schumach. & Thonn.		Beskr. Guin. Pl.	: 421	-1827
153881-wcs	2	AFRICA	22	West Tropical Africa	NGA	Nigeria	1	0	0	153881-wcs	194753-2	Species	Accepted	Phyllanthaceae		Phyllanthus		fraternus				G.L.Webster		Contr. Gray Herb.	7 days, 8:53:00	-1955
707849-az	2	AFRICA	22	West Tropical Africa	NGA	Nigeria	0	0	0	707849-az	59881-1	Species	Accepted	Amaranthaceae		Celosia		globosa				Schinz		Vierteljahrsschr. Naturf. Ges. ZÃ¼rich	76: 137	-1931
352229-wcs	2	AFRICA	22	West Tropical Africa	NGA	Nigeria	0	0	0	352229-wcs	142913-1	Species	Accepted	Campanulaceae		Lobelia		adnexa				E.Wimm.		Ann. Naturhist. Mus. Wien	56: 352	-1948
352895-wcs	2	AFRICA	22	West Tropical Africa	NGA	Nigeria	0	0	0	352895-wcs	143810-1	Species	Accepted	Campanulaceae		Lobelia		sapinii				De Wild.		Bull. Jard. Bot. Ã‰tat Bruxelles	0.30625	-1911
727151-az	2	AFRICA	22	West Tropical Africa	NGA	Nigeria	0	0	0	727151-az	146909-1	Species	Accepted	Cleomaceae		Cleome		afrospina				Iltis		Amer. J. Bot.	54: 955	-1967
727373-az	2	AFRICA	22	West Tropical Africa	NGA	Nigeria	0	0	0	727373-az	147110-1	Species	Accepted	Cleomaceae		Cleome		iberidella				Welw. ex Oliv.		Fl. Trop. Afr.	0.0965278	-1868
727573-az	2	AFRICA	22	West Tropical Africa	NGA	Nigeria	0	0	0	727573-az	147293-1	Species	Accepted	Cleomaceae		Cleome		rutidosperma				DC.		Prodr.	0.209028	-1824
220134-wcs	2	AFRICA	22	West Tropical Africa	NGA	Nigeria	0	0	0	220134-wcs	171674-1	Species	Accepted	Commelinaceae		Aneilema		paludosum				A.Chev.		MÃ©m. Soc. Bot. France	0.482639	-1912
243421-wcs	2	AFRICA	22	West Tropical Africa	NGA	Nigeria	0	0	0	243421-wcs	335059-1	Species	Accepted	Eriocaulaceae		Eriocaulon		abyssinicum				Hochst.		Flora	28: 341	-1845
243433-wcs	2	AFRICA	22	West Tropical Africa	NGA	Nigeria	0	0	0	243433-wcs	335068-1	Species	Accepted	Eriocaulaceae		Eriocaulon		afzelianum				Wikstr. ex KÃ¶rn.		Linnaea	27: 680	-1856
243694-wcs	2	AFRICA	22	West Tropical Africa	NGA	Nigeria	0	0	0	243694-wcs	335269-1	Species	Accepted	Eriocaulaceae		Eriocaulon		elegantulum				Engl.		Pflanzenw. Ost-Afrikas	, C: 133	-1895
243961-wcs	2	AFRICA	22	West Tropical Africa	NGA	Nigeria	0	0	0	243961-wcs	335482-1	Species	Accepted	Eriocaulaceae		Eriocaulon		meiklei				Moldenke		Phytologia	0.238889	-1949
490338-wcs	2	AFRICA	22	West Tropical Africa	NGA	Nigeria	0	0	0	490338-wcs	77144179-1	Species	Accepted	Eriocaulaceae		Eriocaulon		porembskii				S.M.Phillips & MesterhÃ¡zy		Kew Bull.	70(1)-5: 7	-2015
348-wcs	2	AFRICA	22	West Tropical Africa	NGA	Nigeria	0	0	0	348-wcs	337266-1	Species	Accepted	Euphorbiaceae		Acalypha		ciliata				Forssk.		Fl. Aegypt.-Arab.	: 162	-1775
1184-wcs	2	AFRICA	22	West Tropical Africa	NGA	Nigeria	0	0	0	1184-wcs	337796-1	Species	Accepted	Euphorbiaceae		Acalypha		segetalis				MÃ¼ll.Arg.		J. Bot.	0.316667	-1864
807692-az	2	AFRICA	22	West Tropical Africa	NGA	Nigeria	0	0	0	807692-az	367656-1	Species	Accepted	Gentianaceae		Faroa		pusilla				Baker		Bull. Misc. Inform. Kew	78 days, 22:26:00	-1894
856452-az	2	AFRICA	22	West Tropical Africa	NGA	Nigeria	0	0	0	856452-az	432205-1	Species	Accepted	Hydroleaceae		Hydrolea		floribunda				Kotschy & Peyr.		Pl. Tinn.	: 22	-1867
856466-az	2	AFRICA	22	West Tropical Africa	NGA	Nigeria	0	0	0	856466-az	432218-1	Species	Accepted	Hydroleaceae		Hydrolea		macrosepala				A.W.Benn.		J. Linn. Soc., Bot.	0.650694	-1870
3671-wcs	2	AFRICA	22	West Tropical Africa	NGA	Nigeria	0	0	0	3671-wcs	444469-1	Species	Accepted	Lamiaceae		Aeollanthus		angustifolius				Ryding		Bot. Not.	133: 229	-1980
46079-wcs	2	AFRICA	22	West Tropical Africa	NGA	Nigeria	0	0	0	46079-wcs	446142-1	Species	Accepted	Lamiaceae		Coleus		reticulatus				A.Chev.		MÃ©m. Soc. Bot. France	0.472222	-1912
157444-wcs	2	AFRICA	22	West Tropical Africa	NGA	Nigeria	0	0	0	157444-wcs	454218-1	Species	Accepted	Lamiaceae		Platostoma		africanum				P.Beauv.		Fl. Oware	0.125694	-1818
517705-wcs	2	AFRICA	22	West Tropical Africa	NGA	Nigeria	0	0	0	517705-wcs	526365-1	Species	Accepted	Lentibulariaceae		Genlisea		stapfii				A.Chev.		MÃ©m. Soc. Bot. France	0.463889	-1912
518332-wcs	2	AFRICA	22	West Tropical Africa	NGA	Nigeria	0	0	0	518332-wcs	526752-1	Species	Accepted	Lentibulariaceae		Utricularia		firmula				Welw. ex Oliv.		J. Linn. Soc., Bot.	0.480556	-1865
518750-wcs	2	AFRICA	22	West Tropical Africa	NGA	Nigeria	0	0	0	518750-wcs	527084-1	Species	Accepted	Lentibulariaceae		Utricularia		scandens				Benj.		Linnaea	1.04792	-1847
518851-wcs	2	AFRICA	22	West Tropical Africa	NGA	Nigeria	0	0	0	518851-wcs	527156-1	Species	Accepted	Lentibulariaceae		Utricularia		tortilis				Welw. ex Oliv.		J. Linn. Soc., Bot.	0.479167	-1865
849717-az	2	AFRICA	22	West Tropical Africa	NGA	Nigeria	0	0	0	849717-az	560119-1	Species	Accepted	Malvaceae		Hibiscus		congestiflorus				Hochr.		Annuaire Conserv. Jard. Bot. GenÃ¨ve	10:21:00	-1906
850512-az	2	AFRICA	22	West Tropical Africa	NGA	Nigeria	0	0	0	850512-az	560818-1	Species	Accepted	Malvaceae		Hibiscus		sidiformis				Baill.		Bull. Mens. Soc. Linn. Paris	0.401389	-1885
850549-az	2	AFRICA	22	West Tropical Africa	NGA	Nigeria	0	0	0	850549-az	560853-1	Species	Accepted	Malvaceae		Hibiscus		squamosus				Hochr.		Annuaire Conserv. Jard. Bot. GenÃ¨ve	0.28125	-1900
1022284-az	2	AFRICA	22	West Tropical Africa	NGA	Nigeria	0	0	0	1022284-az	566282-1	Species	Accepted	Melastomataceae		Antherotoma		naudinii				Hook.f.		Gen. Pl.	0.559028	-1867
154464-wcs	2	AFRICA	22	West Tropical Africa	NGA	Nigeria	0	0	0	154464-wcs	354351-1	Species	Accepted	Phyllanthaceae		Phyllanthus		niruroides				MÃ¼ll.Arg.		J. Bot.	0.313194	-1864
775418-az	2	AFRICA	22	West Tropical Africa	NGA	Nigeria	0	0	0	775418-az	802161-1	Species	Accepted	Plantaginaceae		Dopatrium		baoulense				A.Chev.		MÃ©m. Soc. Bot. France	0.461111	-1912
106225-wcs	2	AFRICA	22	West Tropical Africa	NGA	Nigeria	0	0	0	106225-wcs	754715-1	Species	Accepted	Rubiaceae		Kohautia		coccinea				Royle		Ill. Bot. Himal. Mts.	: 241	-1839
106239-wcs	2	AFRICA	22	West Tropical Africa	NGA	Nigeria	0	0	0	106239-wcs	754727-1	Species	Accepted	Rubiaceae		Kohautia		grandiflora				DC.		Prodr.	0.465278	-1830
138278-wcs	2	AFRICA	22	West Tropical Africa	NGA	Nigeria	0	0	0	138278-wcs	757750-1	Species	Accepted	Rubiaceae		Oldenlandia		capensis				L.f.		Suppl. Pl.	: 127	-1782
193724-wcs	2	AFRICA	22	West Tropical Africa	NGA	Nigeria	0	0	0	193724-wcs	766854-1	Species	Accepted	Rubiaceae		Spermacoce		natalensis				Hochst.		Flora	27: 555	-1844
193878-wcs	2	AFRICA	22	West Tropical Africa	NGA	Nigeria	0	0	0	193878-wcs	766972-1	Species	Accepted	Rubiaceae		Spermacoce		stachydea				DC.		Prodr.	0.551389	-1830
273030-wcs	2	AFRICA	22	West Tropical Africa	NGA	Nigeria	0	0	0	273030-wcs	871701-1	Species	Accepted	Xyridaceae		Xyris		straminea				L.A.Nilsson		Ã–fvers. Kongl. Vetensk.-Akad. FÃ¶rh.	1891: 153	-1891
633653-az	2	AFRICA	22	West Tropical Africa	NGA	Nigeria	0	0	0	633653-az	30030870-2	Species	Accepted	Lythraceae		Ammannia		auriculata				Willd.		Hort. Berol.	1: t. 7	-1803
633774-az	2	AFRICA	22	West Tropical Africa	NGA	Nigeria	0	0	0	633774-az	552750-1	Species	Accepted	Lythraceae		Ammannia		prieuriana				Guill. & Perr.		Fl. Seneg. Tent.	: 303	-1833
633810-az	2	AFRICA	22	West Tropical Africa	NGA	Nigeria	0	0	0	633810-az	30256130-2	Species	Accepted	Lythraceae		Ammannia		senegalensis				Lam.		Tabl. Encycl.	0.258333	-1792
425269-az	2	AFRICA	22	West Tropical Africa	NGA	Nigeria	0	0	0	425269-az	554200-1	Species	Accepted	Lythraceae		Rotala		mexicana				Schltdl. & Cham.		Linnaea	0.254861	-1830
677353-az	2	AFRICA	22	West Tropical Africa	NGA	Nigeria	0	0	0	677353-az	46521-1	Species	Accepted	Acanthaceae		Blepharis		glumacea				S.Moore		J. Bot.	0.911111	-1880
856751-az	2	AFRICA	22	West Tropical Africa	NGA	Nigeria	0	0	0	856751-az	49729-1	Species	Accepted	Acanthaceae		Hygrophila		niokoloensis				Berhaut		Bull. Soc. Bot. France	101: 374	-1955
859489-az	2	AFRICA	22	West Tropical Africa	NGA	Nigeria	0	0	0	859489-az	50008-1	Species	Accepted	Acanthaceae		Hypoestes		strobilifera				S.Moore		J. Bot.	18:40:00	-1880
329383-az	2	AFRICA	22	West Tropical Africa	NGA	Nigeria	0	0	0	329383-az	50905-1	Species	Accepted	Acanthaceae		Justicia		insularis				T.Anderson		J. Proc. Linn. Soc., Bot.	07:40:00	-1863
329618-az	2	AFRICA	22	West Tropical Africa	NGA	Nigeria	0	0	0	329618-az	50951-1	Species	Accepted	Acanthaceae		Justicia		ladanoides				Lam.		Tabl. Encycl.	01:42:00	-1791
342043-az	2	AFRICA	22	West Tropical Africa	NGA	Nigeria	0	0	0	342043-az	51977-1	Species	Accepted	Acanthaceae		Lepidagathis		chariensis				Benoist		MÃ©m. Soc. Bot. France	0.464583	-1912
353348-wcs	2	AFRICA	22	West Tropical Africa	NGA	Nigeria	0	0	0	353348-wcs	143412-1	Species	Accepted	Campanulaceae		Lobelia		inconspicua				A.Rich.		Tent. Fl. Abyss.	02:08:00	-1850
409592-az	2	AFRICA	22	West Tropical Africa	NGA	Nigeria	0	0	0	409592-az	156115-1	Species	Accepted	Caryophyllaceae		Polycarpaea		eriantha				Hochst. ex A.Rich.		Tent. Fl. Abyss.	0.252083	-1848
425-wcs	2	AFRICA	22	West Tropical Africa	NGA	Nigeria	0	0	0	425-wcs	337305-1	Species	Accepted	Euphorbiaceae		Acalypha		crenata				Hochst. ex A.Rich.		Tent. Fl. Abyss.	0.253472	-1850
371847-az	2	AFRICA	22	West Tropical Africa	NGA	Nigeria	0	0	0	371847-az	374492-1	Species	Accepted	Geraniaceae		Monsonia		angustifolia				E.Mey. ex A.Rich.		Tent. Fl. Abyss.	0.121528	-1847
846714-az	2	AFRICA	22	West Tropical Africa	NGA	Nigeria	0	0	0	846714-az	823969-1	Species	Accepted	Malvaceae		Hermannia		tigreensis				Hochst. ex A.Rich.		Tent. Fl. Abyss.	0.0930556	-1847
676099-az	2	AFRICA	22	West Tropical Africa	NGA	Nigeria	0	0	0	676099-az	371944-1	Species	Accepted	Oxalidaceae		Biophytum		abyssinicum				Steud. ex A.Rich.		Tent. Fl. Abyss.	0.126389	-1847
1115302-az	2	AFRICA	22	West Tropical Africa	NGA	Nigeria	0	0	0	1115302-az	250568-1	Species	Accepted	Asteraceae		Sphaeranthus		senegalensis				DC.		Prodr.	0.465278	-1836
1116248-az	2	AFRICA	22	West Tropical Africa	NGA	Nigeria	0	0	0	1116248-az	30194265-2	Species	Accepted	Asteraceae		Chrysanthellum		indicum				DC.		Prodr.	0.646528	-1836
922485-az	2	AFRICA	22	West Tropical Africa	NGA	Nigeria	1	0	0	922485-az	173718-1	Species	Accepted	Asteraceae		Acanthospermum		hispidum				DC.		Prodr.	0.570833	-1836
1054585-az	2	AFRICA	22	West Tropical Africa	NGA	Nigeria	0	0	0	1054585-az	205240-1	Species	Accepted	Asteraceae		Ethulia		conyzoides				L.f.		Dec. Prima Pl. Horti Upsal.	: 1	-1762
1054903-az	2	AFRICA	22	West Tropical Africa	NGA	Nigeria	0	0	0	1054903-az	200634-1	Species	Accepted	Asteraceae		Crystallopollen		angustifolium				Steetz		Naturw. Reise Mossambique	6(Bot., 2): 366	-1864
1085690-az	2	AFRICA	22	West Tropical Africa	NGA	Nigeria	0	0	0	1085690-az	994797-1	Species	Accepted	Asteraceae		Emilia		lisowskiana				C.Jeffrey		Kew Bull.	52: 208	-1997
1097490-az	2	AFRICA	22	West Tropical Africa	NGA	Nigeria	0	0	0	1097490-az	973199-1	Species	Accepted	Asteraceae		Akeassia		grangeoides				J.-P.Lebrun & Stork		Candollea	48: 333	-1993
565812-az	2	AFRICA	22	West Tropical Africa	NGA	Nigeria	0	0	0	565812-az	691003-1	Species	Accepted	Polygalaceae		Polygala		albida				Schinz		Verh. Bot. Vereins Prov. Brandenburg	1 day, 5:53:00	-1888
566555-az	2	AFRICA	22	West Tropical Africa	NGA	Nigeria	0	0	0	566555-az	691074-1	Species	Accepted	Polygalaceae		Polygala		arenaria				Willd.		Sp. Pl., ed. 4	, 3: 880	-1802
566481-az	2	AFRICA	22	West Tropical Africa	NGA	Nigeria	0	0	0	566481-az	51013168-1	Species	Accepted	Polygalaceae		Polygala		baikiei				Chodat		MÃ©m. Soc. Phys. GenÃ¨ve	31(2: 2): 334	-1893
566600-az	2	AFRICA	22	West Tropical Africa	NGA	Nigeria	0	0	0	566600-az	691188-1	Species	Accepted	Polygalaceae		Polygala		butyracea				Heckel		Bull. Soc. Geogr. Marseille	0.695833	-1889
566372-az	2	AFRICA	22	West Tropical Africa	NGA	Nigeria	0	0	0	566372-az	898520-1	Species	Accepted	Polygalaceae		Polygala		fernandesiana				Paiva		Bol. Soc. Brot.	, sÃ©r. 2.A, 53: 1460	-1981
570325-az	2	AFRICA	22	West Tropical Africa	NGA	Nigeria	0	0	0	570325-az	691542-1	Species	Accepted	Polygalaceae		Polygala		guineensis				Willd.		Sp. Pl., ed. 4	, 3: 882	-1802
572886-az	2	AFRICA	22	West Tropical Africa	NGA	Nigeria	0	0	0	572886-az	900675-1	Species	Accepted	Polygalaceae		Polygala		minuta				Paiva		Willdenowia	12:51:00	-1982
570502-az	2	AFRICA	22	West Tropical Africa	NGA	Nigeria	0	0	0	570502-az	692040-1	Species	Accepted	Polygalaceae		Polygala		persicariifolia				DC.		Prodr.	0.268056	-1824
573471-az	2	AFRICA	22	West Tropical Africa	NGA	Nigeria	0	0	0	573471-az	692047-1	Species	Accepted	Polygalaceae		Polygala		petitiana				A.Rich.		Tent. Fl. Abyss.	01:37:00	-1847
353486-wcs	2	AFRICA	22	West Tropical Africa	NGA	Nigeria	0	0	0	353486-wcs	143195-1	Species	Accepted	Campanulaceae		Lobelia		djurensis				Engl. & Diels		Bot. Jahrb. Syst.	26: 116	-1898
727525-az	2	AFRICA	22	West Tropical Africa	NGA	Nigeria	0	0	0	727525-az	147251-1	Species	Accepted	Cleomaceae		Cleome		polyanthera				Schweinf. & Gilg		Bot. Jahrb. Syst.	33: 202	-1902
243523-wcs	2	AFRICA	22	West Tropical Africa	NGA	Nigeria	0	0	0	243523-wcs	335137-1	Species	Accepted	Eriocaulaceae		Eriocaulon		bongense				Engl. & Ruhland		Bot. Jahrb. Syst.	27: 75	-1899
585490-az	2	AFRICA	22	West Tropical Africa	NGA	Nigeria	0	0	0	585490-az	809771-1	Species	Accepted	Orobanchaceae		Sopubia		parviflora				Engl.		Bot. Jahrb. Syst.	0.795139	-1893
856826-az	2	AFRICA	22	West Tropical Africa	NGA	Nigeria	0	0	0	856826-az	49804-1	Species	Accepted	Acanthaceae		Hygrophila		uliginosa				S.Moore		J. Bot.	0.886806	-1880
406128-az	2	AFRICA	22	West Tropical Africa	NGA	Nigeria	0	0	0	406128-az	988531-1	Species	Accepted	Acanthaceae		Phaulopsis		savannicola				Mankt.		Symb. Bot. Upsal.	31(2): 86	-1996
1062706-az	2	AFRICA	22	West Tropical Africa	NGA	Nigeria	0	0	0	1062706-az	250336-1	Species	Accepted	Asteraceae		Sonchus		schweinfurthii				Oliv. & Hiern		Fl. Trop. Afr.	0.443056	-1877
1091477-az	2	AFRICA	22	West Tropical Africa	NGA	Nigeria	0	0	0	1091477-az	213026-1	Species	Accepted	Asteraceae		Helichrysum		mechowianum				Klatt		Ann. K. K. Naturhist. Hofmus.	0.361806	-1892
1117838-az	2	AFRICA	22	West Tropical Africa	NGA	Nigeria	0	0	0	1117838-az	203207-1	Species	Accepted	Asteraceae		Enydra		fluctuans				Lour.		Fl. Cochinch.	0.438194	-1790
707930-az	2	AFRICA	22	West Tropical Africa	NGA	Nigeria	0	0	0	707930-az	59963-1	Species	Accepted	Amaranthaceae		Celosia		pseudovirgata				Schinz		Vierteljahrsschr. Naturf. Ges. ZÃ¼rich	57: 537	-1912
771087-az	2	AFRICA	22	West Tropical Africa	NGA	Nigeria	0	0	0	771087-az	841373-1	Species	Accepted	Apiaceae		Diplolophium		africanum				Turcz.		Bull. Soc. Imp. Naturalistes Moscou	20(I): 173	-1847
501397-wcs	2	AFRICA	22	West Tropical Africa	NGA	Nigeria	0	0	0	501397-wcs	94653-1	Species	Accepted	Apocynaceae		Asclepias		solstitialis				A.Chev.		MÃ©m. Soc. Bot. France	0.520833	-1917
437045-az	2	AFRICA	22	West Tropical Africa	NGA	Nigeria	0	0	0	437045-az	50919266-1	Species	Accepted	Boraginaceae		Trichodesma		ambacense				Welw.		Apont.	: 589	-1859
733023-az	2	AFRICA	22	West Tropical Africa	NGA	Nigeria	0	0	0	733023-az	170463-1	Species	Accepted	Combretaceae		Combretum		sericeum				G.Don		Edinburgh Philos. J.	1.04653	-1824
235344-wcs	2	AFRICA	22	West Tropical Africa	NGA	Nigeria	0	0	0	235344-wcs	172455-1	Species	Accepted	Commelinaceae		Cyanotis		caespitosa				Kotschy & Peyr.		Pl. Tinn.	: 48	-1867
246172-wcs	2	AFRICA	22	West Tropical Africa	NGA	Nigeria	0	0	0	246172-wcs	172717-1	Species	Accepted	Commelinaceae		Floscopa		confusa				Brenan		Kew Bull.	0.78125	-1961
483770-wcs	2	AFRICA	22	West Tropical Africa	NGA	Nigeria	0	0	0	483770-wcs	265854-1	Species	Accepted	Convolvulaceae		Convolvulus		aschersonii				Engl.		Abh. KÃ¶nigl. Akad. Wiss. Berlin	0.325694
746945-az	2	AFRICA	22	West Tropical Africa	NGA	Nigeria	0	0	0	746945-az	292191-1	Species	Accepted	Cucurbitaceae		Cucumis		ficifolius				A.Rich.		Tent. Fl. Abyss.	0.245833	-1848
79324-wcs	2	AFRICA	22	West Tropical Africa	NGA	Nigeria	0	0	0	79324-wcs	60472154-2	Species	Accepted	Euphorbiaceae		Euphorbia		depauperata				Hochst. ex A.Rich.		Tent. Fl. Abyss.	0.250694	-1850
590192-az	2	AFRICA	22	West Tropical Africa	NGA	Nigeria	0	0	0	590192-az	371060-1	Species	Accepted	Gentianaceae		Swertia		quartiniana				A.Rich.		Tent. Fl. Abyss.	02:56:00	-1850
3689-wcs	2	AFRICA	22	West Tropical Africa	NGA	Nigeria	0	0	0	3689-wcs	444470-1	Species	Accepted	Lamiaceae		Aeollanthus		cucullatus				Ryding		Bot. Not.	133: 231	-1980
111840-wcs	2	AFRICA	22	West Tropical Africa	NGA	Nigeria	0	0	0	111840-wcs	449455-1	Species	Accepted	Lamiaceae		Leucas		oligocephala				Hook.f.		J. Proc. Linn. Soc., Bot.	0.439583	-1864
506232-az	2	AFRICA	22	West Tropical Africa	NGA	Nigeria	0	0	0	506232-az	805954-1	Species	Accepted	Phrymaceae		Mimulus		gracilis				R.Br.		Prodr. Fl. Nov. Holland.	: 439	-1810
424205-az	2	AFRICA	22	West Tropical Africa	NGA	Nigeria	0	0	0	424205-az	696816-1	Species	Accepted	Polygonaceae		Rumex		abyssinicus				Jacq.		Hort. Bot. Vindob.	03:48:00	-1777
526202-az	2	AFRICA	22	West Tropical Africa	NGA	Nigeria	0	0	0	526202-az	713278-1	Species	Accepted	Ranunculaceae		Ranunculus		multifidus				Forssk.		Fl. Aegypt.-Arab.	: 102	-1775
272952-wcs	2	AFRICA	22	West Tropical Africa	NGA	Nigeria	0	0	0	272952-wcs	871644-1	Species	Accepted	Xyridaceae		Xyris		rehmannii				L.A.Nilsson		Ã–fvers. Kongl. Vetensk.-Akad. FÃ¶rh.	48: 157	-1891
222435-wcs	2	AFRICA	22	West Tropical Africa	NGA	Nigeria	0	0	0	222435-wcs	298227-1	Species	Accepted	Cyperaceae		Bulbostylis		laniceps				C.B.Clarke ex T.Durand & Schinz		MÃ©m. CouronnÃ©s Autres MÃ©m. Acad. Roy. Sci. Belgique	53: 306	-1896
222513-wcs	2	AFRICA	22	West Tropical Africa	NGA	Nigeria	0	0	0	222513-wcs	298282-1	Species	Accepted	Cyperaceae		Bulbostylis		scabricaulis				Cherm.		Bull. Soc. Bot. France	68: 419
245288-wcs	2	AFRICA	22	West Tropical Africa	NGA	Nigeria	0	0	0	245288-wcs	307724-1	Species	Accepted	Cyperaceae		Fimbristylis		barteri				Boeckeler		Linnaea	1 day, 13:33:00	-1871
245907-wcs	2	AFRICA	22	West Tropical Africa	NGA	Nigeria	0	0	0	245907-wcs	308238-1	Species	Accepted	Cyperaceae		Fimbristylis		scabrida				Schumach.		Beskr. Guin. Pl.	: 32	-1827
236374-wcs	2	AFRICA	22	West Tropical Africa	NGA	Nigeria	0	0	0	236374-wcs	304319-1	Species	Accepted	Cyperaceae		Cyperus		dilatatus				Schumach.		Beskr. Guin. Pl.	: 38	-1827
236423-wcs	2	AFRICA	22	West Tropical Africa	NGA	Nigeria	0	0	0	236423-wcs	304357-1	Species	Accepted	Cyperaceae		Cyperus		dubius				Rottb.		Descr. Icon. Rar. Pl.	: 20	-1773
236475-wcs	2	AFRICA	22	West Tropical Africa	NGA	Nigeria	0	0	0	236475-wcs	304400-1	Species	Accepted	Cyperaceae		Cyperus		elegantulus				Steud.		Flora	25: 583	-1842
238559-wcs	2	AFRICA	22	West Tropical Africa	NGA	Nigeria	0	0	0	238559-wcs	305940-1	Species	Accepted	Cyperaceae		Cyperus		smithianus				Ridl.		J. Bot.	22:15:00	-1884
302182-wcs	2	AFRICA	22	West Tropical Africa	NGA	Nigeria	0	0	0	302182-wcs	532733-1	Species	Accepted	Asparagaceae		Chlorophytum		affine				Baker		Trans. Linn. Soc. London	29: 160	-1875
302192-wcs	2	AFRICA	22	West Tropical Africa	NGA	Nigeria	0	0	0	302192-wcs	532741-1	Species	Accepted	Asparagaceae		Chlorophytum		andongense				Baker		Trans. Linn. Soc. London, Bot.	0.222222	-1878
302224-wcs	2	AFRICA	22	West Tropical Africa	NGA	Nigeria	0	0	0	302224-wcs	532774-1	Species	Accepted	Asparagaceae		Chlorophytum		bracteatum				Hua		Bull. Soc. Hist. Nat. Autun	0.884028	-1898
302313-wcs	2	AFRICA	22	West Tropical Africa	NGA	Nigeria	0	0	0	302313-wcs	532859-1	Species	Accepted	Asparagaceae		Chlorophytum		gallabatense				Schweinf. ex Baker		J. Linn. Soc., Bot.	0.850694	-1876
302321-wcs	2	AFRICA	22	West Tropical Africa	NGA	Nigeria	0	0	0	302321-wcs	532865-1	Species	Accepted	Asparagaceae		Chlorophytum		geophilum				Peter ex Poelln.		Ber. Deutsch. Bot. Ges.	61: 127	-1943
302384-wcs	2	AFRICA	22	West Tropical Africa	NGA	Nigeria	0	0	0	302384-wcs	532927-1	Species	Accepted	Asparagaceae		Chlorophytum		lancifolium				Welw. ex Baker		Trans. Linn. Soc. London, Bot.	0.222222	-1878
302460-wcs	2	AFRICA	22	West Tropical Africa	NGA	Nigeria	0	0	0	302460-wcs	533000-1	Species	Accepted	Asparagaceae		Chlorophytum		orchidastrum				Lindl.		Bot. Reg.	10: t. 813	-1824
302510-wcs	2	AFRICA	22	West Tropical Africa	NGA	Nigeria	0	0	0	302510-wcs	533041-1	Species	Accepted	Asparagaceae		Chlorophytum		pusillum				Schweinf. ex Baker		J. Bot.	0.892361	-1878
302555-wcs	2	AFRICA	22	West Tropical Africa	NGA	Nigeria	0	0	0	302555-wcs	533076-1	Species	Accepted	Asparagaceae		Chlorophytum		stenopetalum				Baker		J. Linn. Soc., Bot.	0.854861	-1876
428145-wcs	2	AFRICA	22	West Tropical Africa	NGA	Nigeria	0	0	0	428145-wcs	411248-1	Species	Accepted	Poaceae		Panicum		dregeanum				Nees		Fl. Afr. Austral. Ill.	: 42	-1841
428350-wcs	2	AFRICA	22	West Tropical Africa	NGA	Nigeria	0	0	0	428350-wcs	411430-1	Species	Accepted	Poaceae		Panicum		fluviicola				Steud.		Syn. Pl. Glumac.	0.103472	-1854
428646-wcs	2	AFRICA	22	West Tropical Africa	NGA	Nigeria	0	0	0	428646-wcs	411709-1	Species	Accepted	Poaceae		Panicum		hochstetteri				Steud.		Syn. Pl. Glumac.	0.104167	-1854
429354-wcs	2	AFRICA	22	West Tropical Africa	NGA	Nigeria	0	0	0	429354-wcs	412278-1	Species	Accepted	Poaceae		Panicum		monticola				Hook.f.		J. Proc. Linn. Soc., Bot.	0.448611	-1864
430508-wcs	2	AFRICA	22	West Tropical Africa	NGA	Nigeria	0	0	0	430508-wcs	413240-1	Species	Accepted	Poaceae		Panicum		subalbidum				Kunth		RÃ©vis. Gramin.	0.359028	-1831
444189-wcs	2	AFRICA	22	West Tropical Africa	NGA	Nigeria	0	0	0	444189-wcs	422722-1	Species	Accepted	Poaceae		Sporobolus		festivus				Hochst. ex A.Rich.		Tent. Fl. Abyss.	0.359722	-1850
444421-wcs	2	AFRICA	22	West Tropical Africa	NGA	Nigeria	0	0	0	444421-wcs	422898-1	Species	Accepted	Poaceae		Sporobolus		pyramidalis				P.Beauv.		Fl. Oware	02:36:00	-1816
444494-wcs	2	AFRICA	22	West Tropical Africa	NGA	Nigeria	0	0	0	444494-wcs	422955-1	Species	Accepted	Poaceae		Sporobolus		stapfianus				Gand.		Bull. Soc. Bot. France	66: 302
444506-wcs	2	AFRICA	22	West Tropical Africa	NGA	Nigeria	0	0	0	444506-wcs	422967-1	Species	Accepted	Poaceae		Sporobolus		subtilis				Kunth		RÃ©vis. Gramin.	0.375694	-1831
394771-wcs	2	AFRICA	22	West Tropical Africa	NGA	Nigeria	0	0	0	394771-wcs	389519-1	Species	Accepted	Poaceae		Aristida		junciformis				Trin. & Rupr.		Sp. Gram. Stipac.	: 143	-1842
395098-wcs	2	AFRICA	22	West Tropical Africa	NGA	Nigeria	0	0	0	395098-wcs	389723-1	Species	Accepted	Poaceae		Aristida		recta				Franch.		Bull. Soc. Hist. Nat. Autun	0.586806	-1895
406403-wcs	2	AFRICA	22	West Tropical Africa	NGA	Nigeria	1	0	0	406403-wcs	126195-3	Species	Accepted	Poaceae		Cynodon		nlemfuensis				Vanderyst		Bull. Agric. Congo Belge	0.779167	-1922
399915-wcs	2	AFRICA	22	West Tropical Africa	NGA	Nigeria	0	0	0	399915-wcs	393105-1	Species	Accepted	Poaceae		Brachypodium		flexum				Nees		Fl. Afr. Austral. Ill.	: 456	-1841
403927-wcs	2	AFRICA	22	West Tropical Africa	NGA	Nigeria	0	0	0	403927-wcs	395232-1	Species	Accepted	Poaceae		Cenchrus		geniculatus				Thunb.		Prodr. Pl. Cap.	: 24	-1794
404788-wcs	2	AFRICA	22	West Tropical Africa	NGA	Nigeria	0	0	0	404788-wcs	395891-1	Species	Accepted	Poaceae		Chloris		gayana				Kunth		RÃ©vis. Gramin.	0.103472	-1829
404918-wcs	2	AFRICA	22	West Tropical Africa	NGA	Nigeria	0	0	0	404918-wcs	396008-1	Species	Accepted	Poaceae		Chloris		robusta				Stapf		MÃ©m. Soc. Bot. France	0.486806	-1912
406019-wcs	2	AFRICA	22	West Tropical Africa	NGA	Nigeria	0	0	0	406019-wcs	396804-1	Species	Accepted	Poaceae		Ctenium		concinnum				Nees		Fl. Afr. Austral. Ill.	: 237	-1841
419826-wcs	2	AFRICA	22	West Tropical Africa	NGA	Nigeria	0	0	0	419826-wcs	405578-1	Species	Accepted	Poaceae		Hyparrhenia		quarrei				Robyns		Fl. Agrost. Congo Belge	0.160417	-1929
420443-wcs	2	AFRICA	22	West Tropical Africa	NGA	Nigeria	0	0	0	420443-wcs	406003-1	Species	Accepted	Poaceae		Isachne		mauritiana				Kunth		RÃ©vis. Gramin.	0.210417	-1830
420564-wcs	2	AFRICA	22	West Tropical Africa	NGA	Nigeria	0	0	0	420564-wcs	406105-1	Species	Accepted	Poaceae		Ischaemum		amethystinum				Lebrun		J. Agric. Trop. Bot. Appl.	13:44:00	-1966
423977-wcs	2	AFRICA	22	West Tropical Africa	NGA	Nigeria	0	0	0	423977-wcs	408258-1	Species	Accepted	Poaceae		Melinis		tenuissima				Stapf		Hooker's Icon. Pl.	27: t. 2660	-1900
437193-wcs	2	AFRICA	22	West Tropical Africa	NGA	Nigeria	0	0	0	437193-wcs	417989-1	Species	Accepted	Poaceae		Poa		schimperiana				Hochst. ex A.Rich.		Tent. Fl. Abyss.	0.377083	-1850
439552-wcs	2	AFRICA	22	West Tropical Africa	NGA	Nigeria	0	0	0	439552-wcs	419599-1	Species	Accepted	Poaceae		Rottboellia		afraurita				Stapf		MÃ©m. Soc. Bot. France	0.401389	-1908
440081-wcs	2	AFRICA	22	West Tropical Africa	NGA	Nigeria	0	0	0	440081-wcs	420053-1	Species	Accepted	Poaceae		Sacciolepis		africana				C.E.Hubb. & Snowden		Bull. Misc. Inform. Kew	1936: 294	-1936
441324-wcs	2	AFRICA	22	West Tropical Africa	NGA	Nigeria	0	0	0	441324-wcs	420898-1	Species	Accepted	Poaceae		Schizachyrium		gresicola				Jacq.-FÃ©l.		Rev. Int. Bot. Appl. Agric. Trop.	33: 446	-1953
442513-wcs	2	AFRICA	22	West Tropical Africa	NGA	Nigeria	0	0	0	442513-wcs	421660-1	Species	Accepted	Poaceae		Setaria		longiseta				P.Beauv.		Fl. Oware	0.139583	-1819
446468-wcs	2	AFRICA	22	West Tropical Africa	NGA	Nigeria	0	0	0	446468-wcs	424213-1	Species	Accepted	Poaceae		Themeda		triandra				Forssk.		Fl. Aegypt.-Arab.	: 178	-1775
447134-wcs	2	AFRICA	22	West Tropical Africa	NGA	Nigeria	0	0	0	447134-wcs	424706-1	Species	Accepted	Poaceae		Trichopteryx		marungensis				Chiov.		Nuovo Giorn. Bot. Ital.	, n.s., 26: 67	-1919
447498-wcs	2	AFRICA	22	West Tropical Africa	NGA	Nigeria	0	0	0	447498-wcs	424951-1	Species	Accepted	Poaceae		Tripogon		major				Hook.f.		J. Proc. Linn. Soc., Bot.	0.451389	-1864
448322-wcs	2	AFRICA	22	West Tropical Africa	NGA	Nigeria	0	0	0	448322-wcs	425515-1	Species	Accepted	Poaceae		Tristachya		thollonii				Franch.		Bull. Soc. Hist. Nat. Autun	0.593056	-1895
449411-wcs	2	AFRICA	22	West Tropical Africa	NGA	Nigeria	0	0	0	449411-wcs	426220-1	Species	Accepted	Poaceae		Urelytrum		auriculatum				C.E.Hubb.		Kew Bull.	0.422222	-1949
449422-wcs	2	AFRICA	22	West Tropical Africa	NGA	Nigeria	0	0	0	449422-wcs	426231-1	Species	Accepted	Poaceae		Urelytrum		muricatum				C.E.Hubb.		Kew Bull.	0.421528	-1949
391915-wcs	2	AFRICA	22	West Tropical Africa	NGA	Nigeria	0	0	0	391915-wcs	387446-1	Species	Accepted	Poaceae		Andropogon		africanus				Franch.		Bull. Soc. Hist. Nat. Autun	0.559028	-1895
391935-wcs	2	AFRICA	22	West Tropical Africa	NGA	Nigeria	0	0	0	391935-wcs	387470-1	Species	Accepted	Poaceae		Andropogon		amethystinus				Steud.		Syn. Pl. Glumac.	0.299306	-1854
392130-wcs	2	AFRICA	22	West Tropical Africa	NGA	Nigeria	0	0	0	392130-wcs	387637-1	Species	Accepted	Poaceae		Andropogon		canaliculatus				Schumach.		Beskr. Guin. Pl.	: 52	-1827
392453-wcs	2	AFRICA	22	West Tropical Africa	NGA	Nigeria	0	0	0	392453-wcs	387915-1	Species	Accepted	Poaceae		Andropogon		gayanus				Kunth		RÃ©vis. Gramin.	0.154861	-1829
393056-wcs	2	AFRICA	22	West Tropical Africa	NGA	Nigeria	0	0	0	393056-wcs	388357-1	Species	Accepted	Poaceae		Andropogon		perligulatus				Stapf		Bull. Misc. Inform. Kew	1908: 410	-1908
393273-wcs	2	AFRICA	22	West Tropical Africa	NGA	Nigeria	0	0	0	393273-wcs	388514-1	Species	Accepted	Poaceae		Andropogon		schirensis				Hochst. ex A.Rich.		Tent. Fl. Abyss.	0.4	-1850
412329-wcs	2	AFRICA	22	West Tropical Africa	NGA	Nigeria	0	0	0	412329-wcs	400911-1	Species	Accepted	Poaceae		Eragrostis		camerunensis				Clayton		Kew Bull.	1.01736	-1966
412352-wcs	2	AFRICA	22	West Tropical Africa	NGA	Nigeria	0	0	0	412352-wcs	400932-1	Species	Accepted	Poaceae		Eragrostis		cenolepis				Clayton		Kew Bull.	1.01806	-1966
148486-wcs	2	AFRICA	22	West Tropical Africa	NGA	Nigeria	0	0	0	148486-wcs	759695-1	Species	Accepted	Rubiaceae		Pavetta		gardeniifolia				Hochst. ex A.Rich.		Tent. Fl. Abyss.	0.285417	-1848
84370-wcs	2	AFRICA	22	West Tropical Africa	NGA	Nigeria	0	0	0	84370-wcs	749328-1	Species	Accepted	Rubiaceae		Feretia		apodanthera				Delile		Ann. Sci. Nat., Bot.	, sÃ©r. 2, 20: 92	-1843
88196-wcs	2	AFRICA	22	West Tropical Africa	NGA	Nigeria	0	0	0	88196-wcs	751008-1	Species	Accepted	Rubiaceae		Gardenia		erubescens				Stapf & Hutch.		J. Linn. Soc., Bot.	38: 428	-1909
144938-wcs	2	AFRICA	22	West Tropical Africa	NGA	Nigeria	0	0	0	144938-wcs	758771-1	Species	Accepted	Rubiaceae		Oxyanthus		formosus				Hook.f.		Hooker's Icon. Pl.	8: t. 785	-1848
180970-wcs	2	AFRICA	22	West Tropical Africa	NGA	Nigeria	0	0	0	180970-wcs	765768-1	Species	Accepted	Rubiaceae		Rytigynia		rhamnoides				Robyns		Bull. Jard. Bot. Ã‰tat Bruxelles	0.602083	-1928
180982-wcs	2	AFRICA	22	West Tropical Africa	NGA	Nigeria	0	0	0	180982-wcs	765774-1	Species	Accepted	Rubiaceae		Rytigynia		senegalensis				Blume		Mus. Bot.	0.165972	-1850
211711-wcs	2	AFRICA	22	West Tropical Africa	NGA	Nigeria	0	0	0	211711-wcs	769766-1	Species	Accepted	Rubiaceae		Vangueria		madagascariensis				J.F.Gmel.		Syst. Nat. ed. 13[bis]	: 367	-1791
834880-az	2	AFRICA	22	West Tropical Africa	NGA	Nigeria	0	0	0	834880-az	20011770-1	Species	Accepted	Combretaceae		Guiera		senegalensis				J.F.Gmel.		Syst. Nat. ed. 13[bis]	: 675	-1791
431551-az	2	AFRICA	22	West Tropical Africa	NGA	Nigeria	0	0	0	431551-az	170970-1	Species	Accepted	Combretaceae		Terminalia		avicennioides				Guill. & Perr.		Fl. Seneg. Tent.	: 277	-1832
434348-az	2	AFRICA	22	West Tropical Africa	NGA	Nigeria	0	0	0	434348-az	171199-1	Species	Accepted	Combretaceae		Terminalia		laxiflora				Engl.		Monogr. Afrik. Pflanzen-Fam.	04:12:00	-1900
434074-az	2	AFRICA	22	West Tropical Africa	NGA	Nigeria	0	0	0	434074-az	171380-1	Species	Accepted	Combretaceae		Terminalia		schimperiana				Hochst		Exsicc. (Iter Abyssin.)	3: n.Â° 1638	-1844
732367-az	2	AFRICA	22	West Tropical Africa	NGA	Nigeria	0	0	0	732367-az	169882-1	Species	Accepted	Combretaceae		Combretum		adenogonium				Steud. ex A.Rich.		Tent. Fl. Abyss.	0.226389	-1848
732629-az	2	AFRICA	22	West Tropical Africa	NGA	Nigeria	0	0	0	732629-az	170119-1	Species	Accepted	Combretaceae		Combretum		glutinosum				Perr. ex DC.		Prodr.	03:21:00	-1828
732827-az	2	AFRICA	22	West Tropical Africa	NGA	Nigeria	0	0	0	732827-az	170290-1	Species	Accepted	Combretaceae		Combretum		molle				R.Br. ex G.Don		Trans. Linn. Soc. London	0.924306	-1827
832924-az	2	AFRICA	22	West Tropical Africa	NGA	Nigeria	0	0	0	832924-az	834087-1	Species	Accepted	Malvaceae		Grewia		bicolor				Juss.		Ann. Mus. Natl. Hist. Nat.	0.229167	-1804
833169-az	2	AFRICA	22	West Tropical Africa	NGA	Nigeria	0	0	0	833169-az	834328-1	Species	Accepted	Malvaceae		Grewia		lasiodiscus				K.Schum.		Notizbl. KÃ¶nigl. Bot. Gart. Berlin	0.194444	-1901
833231-az	2	AFRICA	22	West Tropical Africa	NGA	Nigeria	0	0	0	833231-az	332097-2	Species	Accepted	Malvaceae		Grewia		mollis				Juss.		Ann. Mus. Natl. Hist. Nat.	0.229861	-1804
515873-az	2	AFRICA	22	West Tropical Africa	NGA	Nigeria	0	0	0	515873-az	564703-1	Species	Accepted	Malvaceae		Thespesia		garckeana				F.Hoffm.		Beitr. Fl. Centr.-Ost-Afr.	: 12	-1889
481442-wcs	2	AFRICA	22	West Tropical Africa	NGA	Nigeria	1	0	0	481442-wcs	129407-2	Species	Accepted	Convolvulaceae		Ipomoea		intrapilosa				Rose		Gard. & Forest	0.546528	-1894
391445-az	2	AFRICA	22	West Tropical Africa	NGA	Nigeria	0	0	0	391445-az	70169-1	Species	Accepted	Anacardiaceae		Ozoroa		insignis				Delile		Ann. Sci. Nat., Bot.	, sÃ©r. 2, 20: 91	-1843
480549-az	2	AFRICA	22	West Tropical Africa	NGA	Nigeria	0	0	0	480549-az	71372-1	Species	Accepted	Anacardiaceae		Sorindeia		grandifolia				Engl.		Beibl. Bot. Jahrb. Syst.	1 day, 2:07:00	-1890
641016-az	2	AFRICA	22	West Tropical Africa	NGA	Nigeria	0	0	0	641016-az	72309-1	Species	Accepted	Annonaceae		Annona		senegalensis				Pers.		Syn. Pl.	0.149306	-1806
680357-az	2	AFRICA	22	West Tropical Africa	NGA	Nigeria	0	0	0	680357-az	146140-1	Species	Accepted	Capparaceae		Boscia		salicifolia				Oliv.		Fl. Trop. Afr.	0.10625	-1868
697702-az	2	AFRICA	22	West Tropical Africa	NGA	Nigeria	0	0	0	697702-az	146871-1	Species	Accepted	Capparaceae		Capparis		viminea				Oliv.		Fl. Trop. Afr.	0.109028	-1868
641635-az	2	AFRICA	22	West Tropical Africa	NGA	Nigeria	0	0	0	641635-az	545623-1	Species	Accepted	Gentianaceae		Anthocleista		liebrechtsiana				De Wild. & T.Durand		Bull. Soc. Roy. Bot. Belgique	, Compt. Rend. 38: 96	-1899
516547-wcs	2	AFRICA	22	West Tropical Africa	NGA	Nigeria	0	0	0	516547-wcs	433810-1	Species	Accepted	Hypericaceae		Hypericum		roeperianum				G.W.Schimp. ex A.Rich.		Tent. Fl. Abyss.	0.108333	-1847
491750-wcs	2	AFRICA	22	West Tropical Africa	NGA	Nigeria	0	0	0	491750-wcs	77143529-1	Species	Accepted	Lecythidaceae		Napoleonaea		beninensis				Jongkind		Kew Bull.	70(1)-6: 19	-2015
400224-az	2	AFRICA	22	West Tropical Africa	NGA	Nigeria	0	0	0	400224-az	608152-1	Species	Accepted	Olacaceae		Olax		subscorpioidea				Oliv.		Fl. Trop. Afr.	0.284722	-1868
12367-wcs	2	AFRICA	22	West Tropical Africa	NGA	Nigeria	0	0	0	12367-wcs	339151-1	Species	Accepted	Phyllanthaceae		Antidesma		venosum				E.Mey. ex Tul.		Ann. Sci. Nat., Bot.	, sÃ©r. 3, 15: 232	-1851
566923-az	2	AFRICA	22	West Tropical Africa	NGA	Nigeria	0	0	0	566923-az	705934-1	Species	Accepted	Proteaceae		Protea		madiensis				Oliv.		Trans. Linn. Soc. London	29: 143	-1875
470721-az	2	AFRICA	22	West Tropical Africa	NGA	Nigeria	0	0	0	470721-az	719359-1	Species	Accepted	Rhamnaceae		Ziziphus		mucronata				Willd.		Enum. Pl.	: 251	-1809
923054-az	2	AFRICA	22	West Tropical Africa	NGA	Nigeria	0	0	0	923054-az	111964-1	Species	Accepted	Salicaceae		Oncoba		spinosa				Forssk.		Fl. Aegypt.-Arab.	: 103	-1775
335927-wcs	2	AFRICA	22	West Tropical Africa	NGA	Nigeria	0	0	0	335927-wcs	546816-1	Species	Accepted	Stilbaceae		Nuxia		congesta				R.Br. ex Fresen.		Flora	1.29583	-1838
521250-az	2	AFRICA	22	West Tropical Africa	NGA	Nigeria	0	0	0	521250-az	828214-1	Species	Accepted	Tamaricaceae		Tamarix		senegalensis				DC.		Prodr.	0.191667	-1828
497489-az	2	AFRICA	22	West Tropical Africa	NGA	Nigeria	0	0	0	497489-az	832117-1	Species	Accepted	Thymelaeaceae		Lasiosiphon		glaucus				Fresen.		Flora	1.29375	-1838
736523-az	2	AFRICA	22	West Tropical Africa	NGA	Nigeria	0	0	0	736523-az	113939-1	Species	Accepted	Boraginaceae		Cordia		africana				Lam.		Tabl. Encycl.	0.333333	-1792
737232-az	2	AFRICA	22	West Tropical Africa	NGA	Nigeria	0	0	0	737232-az	114552-1	Species	Accepted	Boraginaceae		Cordia		sinensis				Lam.		Tabl. Encycl.	0.335417	-1792
598152-az	2	AFRICA	22	West Tropical Africa	NGA	Nigeria	0	0	0	598152-az	547485-1	Species	Accepted	Loganiaceae		Strychnos		spinosa				Lam.		Tabl. Encycl.	02:38:00	-1794
473522-az	2	AFRICA	22	West Tropical Africa	NGA	Nigeria	0	0	0	473522-az	849204-1	Species	Accepted	Apiaceae		Steganotaenia		araliacea				Hochst.		Flora	27(1 Beibl.): 4	-1844
733166-az	2	AFRICA	22	West Tropical Africa	NGA	Nigeria	0	0	0	733166-az	170592-1	Species	Accepted	Combretaceae		Combretum		zeyheri				Sond.		Linnaea	23:46:00	-1850
50054-wcs	2	AFRICA	22	West Tropical Africa	NGA	Nigeria	0	0	0	50054-wcs	342614-1	Species	Accepted	Euphorbiaceae		Croton		gratissimus				Burch.		Trav. S. Africa	0.265972	-1824
599285-az	2	AFRICA	22	West Tropical Africa	NGA	Nigeria	0	0	0	599285-az	692714-1	Species	Accepted	Polygalaceae		Securidaca		longepedunculata				Fresen.		Mus. Senckenberg.	0.274306	-1837
629217-az	2	AFRICA	22	West Tropical Africa	NGA	Nigeria	0	0	0	629217-az	781676-1	Species	Accepted	Sapindaceae		Allophylus		africanus				P.Beauv.		Fl. Oware	02:54:00	-1818
1031900-az	2	AFRICA	22	West Tropical Africa	NGA	Nigeria	0	0	0	1031900-az	819298-1	Species	Accepted	Solanaceae		Solanum		giganteum				Jacq.		Collectanea	0.253472	-1791
551534-az	2	AFRICA	22	West Tropical Africa	NGA	Nigeria	0	0	0	551534-az	832431-1	Species	Accepted	Thymelaeaceae		Peddiea		fischeri				Engl.		Abh. KÃ¶nigl. Akad. Wiss. Berlin	1891: 310	-1892
742336-az	2	AFRICA	22	West Tropical Africa	NGA	Nigeria	0	0	0	742336-az	147449-1	Species	Accepted	Capparaceae		Crateva		adansonii				DC.		Prodr.	0.210417	-1824
517046-wcs	2	AFRICA	22	West Tropical Africa	NGA	Nigeria	0	0	0	517046-wcs	434030-1	Species	Accepted	Hypericaceae		Psorospermum		febrifugum				Spach		Ann. Sci. Nat., Bot.	, sÃ©r. 2, 5: 163	-1836
213602-wcs	2	AFRICA	22	West Tropical Africa	NGA	Nigeria	0	0	0	213602-wcs	865856-1	Species	Accepted	Lamiaceae		Vitex		madiensis				Oliv.		Trans. Linn. Soc. London	29: 134	-1875
398120-az	2	AFRICA	22	West Tropical Africa	NGA	Nigeria	0	0	0	398120-az	606688-1	Species	Accepted	Ochnaceae		Ochna		membranacea				Oliv.		Fl. Trop. Afr.	0.261111	-1868
399957-az	2	AFRICA	22	West Tropical Africa	NGA	Nigeria	0	0	0	399957-az	606774-1	Species	Accepted	Ochnaceae		Ochna		schweinfurthiana				F.Hoffm.		Beitr. Fl. Centr.-Ost-Afr.	: 19	-1889
471070-az	2	AFRICA	22	West Tropical Africa	NGA	Nigeria	0	0	0	471070-az	719244-1	Species	Accepted	Rhamnaceae		Ziziphus		abyssinica				Hochst. ex A.Rich.		Tent. Fl. Abyss.	0.136111	-1847
176888-wcs	2	AFRICA	22	West Tropical Africa	NGA	Nigeria	0	0	0	176888-wcs	81579-1	Species	Accepted	Apocynaceae		Rauvolfia		mannii				Stapf		Bull. Misc. Inform. Kew	78 days, 22:21:00	-1894
200853-wcs	2	AFRICA	22	West Tropical Africa	NGA	Nigeria	0	0	0	200853-wcs	82263-1	Species	Accepted	Apocynaceae		Tabernaemontana		pachysiphon				Stapf		Bull. Misc. Inform. Kew	78 days, 22:22:00	-1894
213939-wcs	2	AFRICA	22	West Tropical Africa	NGA	Nigeria	0	0	0	213939-wcs	82719-1	Species	Accepted	Apocynaceae		Voacanga		africana				Stapf		J. Linn. Soc., Bot.	30: 87	-1894
1032827-az	2	AFRICA	22	West Tropical Africa	NGA	Nigeria	1	0	0	1032827-az	821560-1	Species	Accepted	Solanaceae		Solanum		wrightii				Benth.		Fl. Hongk.	: 243	-1861
867398-az	2	AFRICA	22	West Tropical Africa	NGA	Nigeria	0	0	0	867398-az	73738-1	Species	Accepted	Annonaceae		Isolona		deightonii				Keay		Kew Bull.	0.4	-1952
152699-wcs	2	AFRICA	22	West Tropical Africa	NGA	Nigeria	0	0	0	152699-wcs	668943-1	Species	Accepted	Arecaceae		Phoenix		reclinata				Jacq.		Fragm.	01:27:00	-1858
176820-wcs	2	AFRICA	22	West Tropical Africa	NGA	Nigeria	0	0	0	176820-wcs	81519-1	Species	Accepted	Apocynaceae		Rauvolfia		caffra				Sond.		Linnaea	1.01181	-1850
213980-wcs	2	AFRICA	22	West Tropical Africa	NGA	Nigeria	0	0	0	213980-wcs	82760-1	Species	Accepted	Apocynaceae		Voacanga		thouarsii				Roem. & Schult.		Syst. Veg., ed. 15 bis	0.471528	-1819
23000-wcs	2	AFRICA	22	West Tropical Africa	NGA	Nigeria	0	0	0	23000-wcs	664869-1	Species	Accepted	Arecaceae		Borassus		aethiopum				Mart.		Hist. Nat. Palm.	0.278472	-1838
52420-wcs	2	AFRICA	22	West Tropical Africa	NGA	Nigeria	0	0	0	52420-wcs	90138-1	Species	Accepted	Araliaceae		Cussonia		arborea				Hochst. ex A.Rich.		Tent. Fl. Abyss.	0.288889	-1848
52422-wcs	2	AFRICA	22	West Tropical Africa	NGA	Nigeria	0	0	0	52422-wcs	90140-1	Species	Accepted	Araliaceae		Cussonia		bancoensis				AubrÃ©v. & Pellegr.		Bull. Soc. Bot. France	84: 393
346107-wcs	2	AFRICA	22	West Tropical Africa	NGA	Nigeria	0	0	0	346107-wcs	77075289-1	Species	Accepted	Arecaceae		Borassus		akeassii				Bayton, OuÃ©dr. & Guinko		Bot. J. Linn. Soc.	150: 420	-2006
680553-az	2	AFRICA	22	West Tropical Africa	NGA	Nigeria	0	0	0	680553-az	127040-1	Species	Accepted	Burseraceae		Boswellia		dalzielii				Hutch.		Bull. Misc. Inform. Kew	1910: 137	-1910
708140-az	2	AFRICA	22	West Tropical Africa	NGA	Nigeria	0	0	0	708140-az	850978-1	Species	Accepted	Cannabaceae		Celtis		africana				Burm.f.		Fl. Indica	, Prodr. Fl. Cap.: 31	-1768
708279-az	2	AFRICA	22	West Tropical Africa	NGA	Nigeria	0	0	0	708279-az	851066-1	Species	Accepted	Cannabaceae		Celtis		gomphophylla				Baker		J. Linn. Soc., Bot.	1.27847	-1887
708535-az	2	AFRICA	22	West Tropical Africa	NGA	Nigeria	0	0	0	708535-az	851204-1	Species	Accepted	Cannabaceae		Celtis		zenkeri				Engl.		Notizbl. KÃ¶nigl. Bot. Gart. Berlin	03:22:00	-1902
816950-az	2	AFRICA	22	West Tropical Africa	NGA	Nigeria	0	0	0	816950-az	428049-1	Species	Accepted	Clusiaceae		Garcinia		livingstonei				T.Anderson		J. Linn. Soc., Bot.	0.557639	-1867
431431-az	2	AFRICA	22	West Tropical Africa	NGA	Nigeria	0	0	0	431431-az	171010-1	Species	Accepted	Combretaceae		Terminalia		brownii				Fresen.		Mus. Senckenberg.	0.188889	-1837
434416-az	2	AFRICA	22	West Tropical Africa	NGA	Nigeria	0	0	0	434416-az	171217-1	Species	Accepted	Combretaceae		Terminalia		macroptera				Guill. & Perr.		Fl. Seneg. Tent.	: 276	-1832
52195-wcs	2	AFRICA	22	West Tropical Africa	NGA	Nigeria	0	0	0	52195-wcs	543965-1	Species	Accepted	Ctenolophonaceae		Ctenolophon		englerianus				Mildbr.		Notizbl. Bot. Gart. Berlin-Dahlem	0.823611	-1924
50457-wcs	2	AFRICA	22	West Tropical Africa	NGA	Nigeria	0	0	0	50457-wcs	342917-1	Species	Accepted	Euphorbiaceae		Croton		macrostachyus				Hochst. ex Delile		Voy. Abyssinie	0.234722	-1848
51313-wcs	2	AFRICA	22	West Tropical Africa	NGA	Nigeria	0	0	0	51313-wcs	343591-1	Species	Accepted	Euphorbiaceae		Croton		sylvaticus				Hochst.		Flora	28: 82	-1845
675088-az	2	AFRICA	22	West Tropical Africa	NGA	Nigeria	0	0	0	675088-az	782127-1	Species	Accepted	Francoaceae		Bersama		abyssinica				Fresen.		Mus. Senckenberg.	0.278472	-1837
641618-az	2	AFRICA	22	West Tropical Africa	NGA	Nigeria	0	0	0	641618-az	545605-1	Species	Accepted	Gentianaceae		Anthocleista		djalonensis				A.Chev.		MÃ©m. Soc. Bot. France	08:47:00	-1908
641650-az	2	AFRICA	22	West Tropical Africa	NGA	Nigeria	0	0	0	641650-az	545640-1	Species	Accepted	Gentianaceae		Anthocleista		procera				Lepr. ex Bureau		Fam. Logan.	: 77	-1856
730604-az	2	AFRICA	22	West Tropical Africa	NGA	Nigeria	0	0	0	730604-az	822694-1	Species	Accepted	Malvaceae		Cola		gigantea				A.Chev.		MÃ©m. Soc. Bot. France	08:32:00	-1908
495913-az	2	AFRICA	22	West Tropical Africa	NGA	Nigeria	0	0	0	495913-az	824171-1	Species	Accepted	Malvaceae		Leptonychia		pubescens				Keay		Kew Bull.	0.559028	-1954
784939-az	2	AFRICA	22	West Tropical Africa	NGA	Nigeria	0	0	0	784939-az	578362-1	Species	Accepted	Meliaceae		Ekebergia		capensis				Sparrm.		Kongl. Vetensk. Acad. Handl.	1779: 282	-1779
514973-az	2	AFRICA	22	West Tropical Africa	NGA	Nigeria	0	0	0	514973-az	579419-1	Species	Accepted	Meliaceae		Trichilia		emetica				Vahl		Symb. Bot.	01:31:00	-1790
515397-az	2	AFRICA	22	West Tropical Africa	NGA	Nigeria	0	0	0	515397-az	579626-1	Species	Accepted	Meliaceae		Trichilia		retusa				Oliv.		Fl. Trop. Afr.	0.273611	-1868
493772-az	2	AFRICA	22	West Tropical Africa	NGA	Nigeria	0	0	0	493772-az	606368-1	Species	Accepted	Ochnaceae		Lophira		lanceolata				Tiegh. ex Keay		Kew Bull.	0.672222	-1954
12299-wcs	2	AFRICA	22	West Tropical Africa	NGA	Nigeria	0	0	0	12299-wcs	339093-1	Species	Accepted	Phyllanthaceae		Antidesma		rufescens				Tul.		Ann. Sci. Nat., Bot.	, sÃ©r. 3, 15: 231	-1851
571708-az	2	AFRICA	22	West Tropical Africa	NGA	Nigeria	0	0	0	571708-az	684745-1	Species	Accepted	Pittosporaceae		Pittosporum		viridiflorum				Sims		Bot. Mag.	41: t. 1684	-1814
502980-az	2	AFRICA	22	West Tropical Africa	NGA	Nigeria	0	0	0	502980-az	588843-1	Species	Accepted	Primulaceae		Maesa		lanceolata				Forssk.		Fl. Aegypt.-Arab.	: cvi	-1775
493274-az	2	AFRICA	22	West Tropical Africa	NGA	Nigeria	0	0	0	493274-az	717606-1	Species	Accepted	Rhamnaceae		Lasiodiscus		mannii				Benth. & Hook.f.		Gen. Pl.	0.30625	-1862
470728-az	2	AFRICA	22	West Tropical Africa	NGA	Nigeria	0	0	0	470728-az	719349-1	Species	Accepted	Rhamnaceae		Ziziphus		mauritiana				Lam.		Encycl.	0.346528	-1789
704467-az	2	AFRICA	22	West Tropical Africa	NGA	Nigeria	0	0	0	704467-az	719638-1	Species	Accepted	Rhizophoraceae		Cassipourea		gummiflua				Tul.		Ann. Sci. Nat., Bot.	, sÃ©r. 4, 6: 123	-1856
469413-az	2	AFRICA	22	West Tropical Africa	NGA	Nigeria	0	0	0	469413-az	775820-1	Species	Accepted	Rutaceae		Zanthoxylum		leprieurii				Guill. & Perr.		Fl. Seneg. Tent.	: 141	-1831
644384-az	2	AFRICA	22	West Tropical Africa	NGA	Nigeria	0	0	0	644384-az	782061-1	Species	Accepted	Sapindaceae		Aporrhiza		paniculata				Radlk.		Sitzungsber. Math.-Phys. Cl. KÃ¶nigl. Bayer. Akad. Wiss. MÃ¼nchen	08:33:00	-1878
543624-az	2	AFRICA	22	West Tropical Africa	NGA	Nigeria	0	0	0	543624-az	784446-1	Species	Accepted	Sapindaceae		Placodiscus		bracteosus				J.B.Hall		Adansonia	, n.s., 20: 289	-1980
470443-az	2	AFRICA	22	West Tropical Africa	NGA	Nigeria	0	0	0	470443-az	128623-1	Species	Accepted	Sapindaceae		Zanha		golungensis				Hiern		Cat. Afr. Pl.	0.130556	-1896
213267-wcs	2	AFRICA	22	West Tropical Africa	NGA	Nigeria	0	0	0	213267-wcs	790034-1	Species	Accepted	Sapotaceae		Vitellaria		paradoxa				C.F.Gaertn.		Suppl. Carp.	: 131	-1807
683962-az	2	AFRICA	22	West Tropical Africa	NGA	Nigeria	0	0	0	683962-az	813601-1	Species	Accepted	Simaroubaceae		Brucea		antidysenterica				J.F.Mill.		Icon. Anim. Pl.	: t. 25	-1779
19487-wcs	2	AFRICA	22	West Tropical Africa	NGA	Nigeria	0	0	0	19487-wcs	873126-1	Species	Accepted	Zygophyllaceae		Balanites		wilsoniana				Dawe & Sprague		J. Linn. Soc., Bot.	37: 506	-1906
809818-az	2	AFRICA	22	West Tropical Africa	NGA	Nigeria	0	0	0	809818-az	852553-1	Species	Accepted	Moraceae		Ficus		capreifolia				Delile		Ann. Sci. Nat., Bot.	, sÃ©r. 2, 20: 94	-1843
810315-az	2	AFRICA	22	West Tropical Africa	NGA	Nigeria	0	0	0	810315-az	583459-1	Species	Accepted	Moraceae		Ficus		elasticoides				De Wild.		Repert. Spec. Nov. Regni Veg.	0.709722	-1913
810375-az	2	AFRICA	22	West Tropical Africa	NGA	Nigeria	0	0	0	810375-az	852817-1	Species	Accepted	Moraceae		Ficus		exasperata				Vahl		Enum. Pl.	0.220139	-1805
811061-az	2	AFRICA	22	West Tropical Africa	NGA	Nigeria	0	0	0	811061-az	853099-1	Species	Accepted	Moraceae		Ficus		laurifolia				Lam.		Encycl.	0.427083	-1788
811069-az	2	AFRICA	22	West Tropical Africa	NGA	Nigeria	0	0	0	811069-az	853104-1	Species	Accepted	Moraceae		Ficus		lecardii				Warb.		Ann. Mus. Congo Belge, Bot.	, sÃ©r. 6, 1: 24	-1904
811176-az	2	AFRICA	22	West Tropical Africa	NGA	Nigeria	0	0	0	811176-az	853155-1	Species	Accepted	Moraceae		Ficus		lutea				Vahl		Enum. Pl.	0.211806	-1805
811434-az	2	AFRICA	22	West Tropical Africa	NGA	Nigeria	0	0	0	811434-az	853264-1	Species	Accepted	Moraceae		Ficus		natalensis				Hochst.		Flora	28: 88	-1845
811805-az	2	AFRICA	22	West Tropical Africa	NGA	Nigeria	0	0	0	811805-az	853455-1	Species	Accepted	Moraceae		Ficus		populifolia				Vahl		Symb. Bot.	0.0986111	-1790
812498-az	2	AFRICA	22	West Tropical Africa	NGA	Nigeria	0	0	0	812498-az	853792-1	Species	Accepted	Moraceae		Ficus		sur				Forssk.		Fl. Aegypt.-Arab.	: 180	-1775
812561-az	2	AFRICA	22	West Tropical Africa	NGA	Nigeria	0	0	0	812561-az	853830-1	Species	Accepted	Moraceae		Ficus		thonningii				Blume		Rumphia	02:18:00	-1838
812638-az	2	AFRICA	22	West Tropical Africa	NGA	Nigeria	0	0	0	812638-az	853871-1	Species	Accepted	Moraceae		Ficus		trichopoda				Baker		J. Linn. Soc., Bot.	1.01458	-1883
812734-az	2	AFRICA	22	West Tropical Africa	NGA	Nigeria	0	0	0	812734-az	853925-1	Species	Accepted	Moraceae		Ficus		vallis-choudae				Delile		Ann. Sci. Nat., Bot.	, sÃ©r. 2, 20: 94	-1843
233716-wcs	2	AFRICA	22	West Tropical Africa	NGA	Nigeria	0	0	0	233716-wcs	171902-1	Species	Accepted	Commelinaceae		Commelina		ascendens				J.K.Morton		J. Linn. Soc., Bot.	55: 517	-1956
482850-wcs	2	AFRICA	22	West Tropical Africa	NGA	Nigeria	0	0	0	482850-wcs	1002466-1	Species	Accepted	Convolvulaceae		Ipomoea		ugborea				Ogunw.		Feddes Repert.	109: 365	-1998
747058-az	2	AFRICA	22	West Tropical Africa	NGA	Nigeria	0	0	0	747058-az	972232-1	Species	Accepted	Cucurbitaceae		Cucumis		rostratus				J.H.Kirkbr.		Biosyst. Monog. Gen. Cucumis (Cucurbitac.)	: 72	-1993
1139108-az	2	AFRICA	22	West Tropical Africa	NGA	Nigeria	0	0	0	1139108-az	77186568-1	Species	Accepted	Isoetaceae		Isoetes		aequinoctialis				Welw. ex A.Braun		Sitzungsber. Ges. Naturf. Freunde Berlin	: 7	-1867
850518-az	2	AFRICA	22	West Tropical Africa	NGA	Nigeria	0	0	0	850518-az	1008186-1	Species	Accepted	Malvaceae		Hibiscus		sineaculeatus				F.D.Wilson		Bull. Nat. Hist. Mus. (London), Bot.	29: 72	-1999
1029014-az	2	AFRICA	22	West Tropical Africa	NGA	Nigeria	0	0	0	1029014-az	568576-1	Species	Accepted	Melastomataceae		Dissotis		scabra				Gilg		Monogr. Afrik. Pflanzen-Fam.	02:21:00	-1898
384558-az	2	AFRICA	22	West Tropical Africa	NGA	Nigeria	0	0	0	384558-az	605573-1	Species	Accepted	Nymphaeaceae		Nymphaea		guineensis				Schumach. & Thonn.		Beskr. Guin. Pl.	: 248	-1827
1142336-az	2	AFRICA	22	West Tropical Africa	NGA	Nigeria	0	0	0	1142336-az	17167560-1	Species	Accepted	Ophioglossaceae		Ophioglossum		gomezianum				Welw. ex A.Braun		Filic. Afr.	: 176	-1868
627922-az	2	AFRICA	22	West Tropical Africa	NGA	Nigeria	0	0	0	627922-az	798746-1	Species	Accepted	Orobanchaceae		Alectra		basserei				Berhaut		Fl. Senegal	: 428	-1967
1144284-az	2	AFRICA	22	West Tropical Africa	NGA	Nigeria	0	0	0	1144284-az	17168780-1	Species	Accepted	Osmundaceae		Osmunda		hilsenbergii				Grev. & Hook.		Bot. Misc.	0.284722	-1833
605569-az	2	AFRICA	22	West Tropical Africa	NGA	Nigeria	0	0	0	605569-az	145461-1	Species	Accepted	Sphenocleaceae		Sphenoclea		dalzielii				N.E.Br.		Bull. Misc. Inform. Kew	1912: 277	-1912
1052477-az	2	AFRICA	22	West Tropical Africa	NGA	Nigeria	0	0	0	1052477-az	258082-1	Species	Accepted	Asteraceae		Vernonia		chapmanii				C.D.Adams		J. W. African Sci. Assoc.	0.429167	-1964
1054987-az	2	AFRICA	22	West Tropical Africa	NGA	Nigeria	0	0	0	1054987-az	258837-1	Species	Accepted	Asteraceae		Vernonia		miamensis				S.Moore		J. Bot.	64: 304	-1926
1081209-az	2	AFRICA	22	West Tropical Africa	NGA	Nigeria	0	0	0	1081209-az	245538-1	Species	Accepted	Asteraceae		Senecio		hochstetteri				Sch.Bip. ex A.Rich.		Tent. Fl. Abyss.	0.34375	-1848
150019-wcs	2	AFRICA	22	West Tropical Africa	NGA	Nigeria	0	0	1	150019-wcs	760297-1	Species	Accepted	Rubiaceae		Pentas		pubiflora				S.Moore		J. Linn. Soc., Bot.	38: 254	-1908
722255-az	2	AFRICA	22	West Tropical Africa	NGA	Nigeria	0	0	1	722255-az	67558-1	Species	Accepted	Vitaceae		Cissus		caesia				Afzel.		Rem. Guin.	: 55	-1815
617516-az	2	AFRICA	22	West Tropical Africa	NGA	Nigeria	1	0	0	617516-az	58678-1	Species	Accepted	Amaranthaceae		Achyranthes		bidentata				Blume		Bijdr. Fl. Ned. Ind.	: 545	-1826
482807-wcs	2	AFRICA	22	West Tropical Africa	NGA	Nigeria	1	0	0	482807-wcs	269966-1	Species	Accepted	Convolvulaceae		Ipomoea		tricolor				Cav.		Icon.	03:05:00	-1795
850135-az	2	AFRICA	22	West Tropical Africa	NGA	Nigeria	1	0	0	850135-az	560470-1	Species	Accepted	Malvaceae		Hibiscus		lunariifolius				Willd.		Sp. Pl., ed. 4	, 3: 811	-1800
505708-wcs	2	AFRICA	22	West Tropical Africa	NGA	Nigeria	1	0	0	505708-wcs	97670-1	Species	Accepted	Apocynaceae		Gomphocarpus		physocarpus				E.Mey.		Comm. Pl. Afr. Austr.	: 202	-1838
1031423-az	2	AFRICA	22	West Tropical Africa	NGA	Nigeria	1	0	0	1031423-az	330626-2	Species	Accepted	Solanaceae		Solanum		aculeatissimum				Jacq.		Icon. Pl. Rar.	01:05:00	-1781
178461-wcs	2	AFRICA	22	West Tropical Africa	NGA	Nigeria	1	0	0	178461-wcs	764657-1	Species	Accepted	Rubiaceae		Richardia		brasiliensis				Gomes		Mem. Ipecacuanha Bras.	: 31	-1801
193742-wcs	2	AFRICA	22	West Tropical Africa	NGA	Nigeria	1	0	0	193742-wcs	766863-1	Species	Accepted	Rubiaceae		Spermacoce		ocymoides				Burm.f.		Fl. Indica	: 34	-1768
855944-az	2	AFRICA	22	West Tropical Africa	NGA	Nigeria	1	0	0	855944-az	125117-2	Species	Accepted	Araliaceae		Hydrocotyle		bonariensis				Comm. ex Lam.		Encycl.	0.23125	-1789
678604-az	2	AFRICA	22	West Tropical Africa	NGA	Nigeria	1	0	0	678604-az	326873-2	Species	Accepted	Nyctaginaceae		Boerhavia		coccinea				Mill.		Gard. Dict. ed. 8	: n.Â° 4	-1768
432445-wcs	2	AFRICA	22	West Tropical Africa	NGA	Nigeria	1	0	0	432445-wcs	184742-2	Species	Accepted	Poaceae		Paspalum		vaginatum				Sw.		Prodr. Veg. Ind. Occ.	: 21	-1788
670191-az	2	AFRICA	22	West Tropical Africa	NGA	Nigeria	0	0	0	670191-az	46191-1	Species	Accepted	Acanthaceae		Barleria		ruellioides				T.Anderson		J. Proc. Linn. Soc., Bot.	07:30:00	-1863
670267-az	2	AFRICA	22	West Tropical Africa	NGA	Nigeria	0	0	0	670267-az	46269-1	Species	Accepted	Acanthaceae		Barleria		villosa				S.Moore		J. Bot.	0.935417	-1880
406126-az	2	AFRICA	22	West Tropical Africa	NGA	Nigeria	0	0	0	406126-az	53005-1	Species	Accepted	Acanthaceae		Phaulopsis		barteri				T.Anderson		J. Proc. Linn. Soc., Bot.	07:27:00	-1863
436501-az	2	AFRICA	22	West Tropical Africa	NGA	Nigeria	0	0	0	436501-az	56177-1	Species	Accepted	Acanthaceae		Thunbergia		alata				Bojer ex Sims		Bot. Mag.	52: t. 2591	-1825
108847-wcs	2	AFRICA	22	West Tropical Africa	NGA	Nigeria	0	0	0	108847-wcs	87423-1	Species	Accepted	Araceae		Lasimorpha		senegalensis				Schott		Bonplandia (Hannover)	0.296528	-1857
1127879-az	2	AFRICA	22	West Tropical Africa	NGA	Nigeria	0	0	0	1127879-az	232798-1	Species	Accepted	Asteraceae		Mikania		chenopodiifolia				Willd.		Sp. Pl., ed. 4	, 3: 1745	-1803
303344-wcs	2	AFRICA	22	West Tropical Africa	NGA	Nigeria	0	0	0	303344-wcs	927244-1	Species	Accepted	Amaryllidaceae		Crinum		biflorum				Rottb.		Descr. Icon. Pl. Rar.	: 12	-1773
303557-wcs	2	AFRICA	22	West Tropical Africa	NGA	Nigeria	0	0	0	303557-wcs	64033-1	Species	Accepted	Amaryllidaceae		Crinum		purpurascens				Herb.		Amaryllidaceae	: 250	-1837
286109-wcs	2	AFRICA	22	West Tropical Africa	NGA	Nigeria	0	0	0	286109-wcs	66512-1	Species	Accepted	Amaryllidaceae		Pancratium		tenuifolium				Hochst. ex A.Rich.		Tent. Fl. Abyss.	0.3	-1850
286104-wcs	2	AFRICA	22	West Tropical Africa	NGA	Nigeria	0	0	0	286104-wcs	66516-1	Species	Accepted	Amaryllidaceae		Pancratium		trianthum				Herb.		Ann. Nat. Hist.	04:28:00	-1840
447595-az	2	AFRICA	22	West Tropical Africa	NGA	Nigeria	0	0	0	447595-az	75563-1	Species	Accepted	Annonaceae		Uvaria		angolensis				Welw. ex Oliv.		Fl. Trop. Afr.	01:23:00	-1868
447564-az	2	AFRICA	22	West Tropical Africa	NGA	Nigeria	0	0	0	447564-az	75615-1	Species	Accepted	Annonaceae		Uvaria		chamae				P.Beauv.		Fl. Oware	02:43:00	-1816
341558-az	2	AFRICA	22	West Tropical Africa	NGA	Nigeria	0	0	0	341558-az	844123-1	Species	Accepted	Apiaceae		Lefebvrea		abyssinica				A.Rich.		Ann. Sci. Nat., Bot.	, sÃ©r. 2, 14: 260	-1840
198371-wcs	2	AFRICA	22	West Tropical Africa	NGA	Nigeria	0	0	0	198371-wcs	89102-1	Species	Accepted	Araceae		Stylochaeton		hypogeum				Lepr.		Ann. Sci. Nat., Bot.	, sÃ©r. 2, 2: 185	-1834
198374-wcs	2	AFRICA	22	West Tropical Africa	NGA	Nigeria	0	0	0	198374-wcs	89104-1	Species	Accepted	Araceae		Stylochaeton		lancifolium				Kotschy & Peyr.		Pl. Tinn.	: 42	-1867
8733-wcs	2	AFRICA	22	West Tropical Africa	NGA	Nigeria	0	0	0	8733-wcs	84496-1	Species	Accepted	Araceae		Anchomanes		dalzielii				N.E.Br.		Bull. Misc. Inform. Kew	1913: 305	-1913
8740-wcs	2	AFRICA	22	West Tropical Africa	NGA	Nigeria	0	0	0	8740-wcs	84501-1	Species	Accepted	Araceae		Anchomanes		nigritianus				Rendle		Cat. Pl. Oban	: 114	-1913
274929-wcs	2	AFRICA	22	West Tropical Africa	NGA	Nigeria	0	0	0	274929-wcs	530996-1	Species	Accepted	Asparagaceae		Asparagus		africanus				Lam.		Encycl.	0.246528	-1783
275250-wcs	2	AFRICA	22	West Tropical Africa	NGA	Nigeria	0	0	0	275250-wcs	531271-1	Species	Accepted	Asparagaceae		Asparagus		racemosus				Willd.		Sp. Pl., ed. 4	, 2: 152	-1799
294469-wcs	2	AFRICA	22	West Tropical Africa	NGA	Nigeria	0	0	0	294469-wcs	527306-1	Species	Accepted	Asparagaceae		Albuca		abyssinica				Jacq.		Icon. Pl. Rar.	1(3): t. 64	-1783
294535-wcs	2	AFRICA	22	West Tropical Africa	NGA	Nigeria	0	0	0	294535-wcs	527365-1	Species	Accepted	Asparagaceae		Albuca		fibrotunicata				Gledhill & Oyewole		Bol. Soc. Brot.	46: 98
294641-wcs	2	AFRICA	22	West Tropical Africa	NGA	Nigeria	0	0	0	294641-wcs	527466-1	Species	Accepted	Asparagaceae		Albuca		sudanica				A.Chev.		MÃ©m. Soc. Bot. France	0.397917	-1908
297619-wcs	2	AFRICA	22	West Tropical Africa	NGA	Nigeria	0	0	0	297619-wcs	529625-1	Species	Accepted	Asphodelaceae		Aloe		macrocarpa				Tod.		Hort. Bot. Panorm.	01:36:00	-1876
297959-wcs	2	AFRICA	22	West Tropical Africa	NGA	Nigeria	0	0	0	297959-wcs	529879-1	Species	Accepted	Asphodelaceae		Aloe		schweinfurthii				Baker		J. Linn. Soc., Bot.	0.871528	-1880
302223-wcs	2	AFRICA	22	West Tropical Africa	NGA	Nigeria	0	0	0	302223-wcs	532773-1	Species	Accepted	Asparagaceae		Chlorophytum		brachystachyum				Baker		Gard. Chron.	, ser. 3, 13: 711	-1893
304704-wcs	2	AFRICA	22	West Tropical Africa	NGA	Nigeria	0	0	0	304704-wcs	534252-1	Species	Accepted	Asparagaceae		Dracaena		kindtiana				De Wild.		Ann. Mus. Congo Belge, Bot.	, sÃ©r. 5, 2: 119	-1907
304998-wcs	2	AFRICA	22	West Tropical Africa	NGA	Nigeria	0	0	0	304998-wcs	534524-1	Species	Accepted	Asparagaceae		Drimia		incerta				A.Chev. ex Hutch.		Bull. Misc. Inform. Kew	1939: 245	-1939
305073-wcs	2	AFRICA	22	West Tropical Africa	NGA	Nigeria	0	0	0	305073-wcs	534574-1	Species	Accepted	Asparagaceae		Drimiopsis		barteri				Baker		Refug. Bot.	3(App.): 18	-1870
305532-wcs	2	AFRICA	22	West Tropical Africa	NGA	Nigeria	0	0	0	305532-wcs	534756-1	Species	Accepted	Asparagaceae		Eriospermum		abyssinicum				Baker		J. Linn. Soc., Bot.	0.807639	-1876
651137-az	2	AFRICA	22	West Tropical Africa	NGA	Nigeria	0	0	0	651137-az	92723-1	Species	Accepted	Aristolochiaceae		Aristolochia		albida				Duch.		Ann. Sci. Nat., Bot.	, sÃ©r. 4, 2: 75	-1854
651220-az	2	AFRICA	22	West Tropical Africa	NGA	Nigeria	0	0	0	651220-az	92786-1	Species	Accepted	Aristolochiaceae		Aristolochia		bracteolata				Lam.		Encycl.	0.220833	-1783
422805-az	2	AFRICA	22	West Tropical Africa	NGA	Nigeria	0	0	0	422805-az	120581-1	Species	Accepted	Boraginaceae		Rotula		aquatica				Lour.		Fl. Cochinch.	: 121	-1790
44546-wcs	2	AFRICA	22	West Tropical Africa	NGA	Nigeria	0	0	0	44546-wcs	111535-1	Species	Accepted	Bixaceae		Cochlospermum		planchonii				Hook.f. ex Planch.		London J. Bot.	0.464583	-1847
737326-az	2	AFRICA	22	West Tropical Africa	NGA	Nigeria	0	0	0	737326-az	114629-1	Species	Accepted	Boraginaceae		Cordia		uncinulata				De Wild.		Rev. Zool. Bot. Africaines	0.436806	-1921
752016-az	2	AFRICA	22	West Tropical Africa	NGA	Nigeria	0	0	0	752016-az	115164-1	Species	Accepted	Boraginaceae		Cynoglossum		lanceolatum				Forssk.		Fl. Aegypt.-Arab.	: 41	-1775
689658-az	2	AFRICA	22	West Tropical Africa	NGA	Nigeria	0	0	0	689658-az	146202-1	Species	Accepted	Capparaceae		Cadaba		glandulosa				Forssk.		Fl. Aegypt.-Arab.	: 68	-1775
697015-az	2	AFRICA	22	West Tropical Africa	NGA	Nigeria	0	0	0	697015-az	146315-1	Species	Accepted	Capparaceae		Capparis		brassii				DC.		Prodr.	0.213889	-1824
697079-az	2	AFRICA	22	West Tropical Africa	NGA	Nigeria	0	0	0	697079-az	146376-1	Species	Accepted	Capparaceae		Capparis		corymbosa				Lam.		Encycl.	0.461806	-1785
697161-az	2	AFRICA	22	West Tropical Africa	NGA	Nigeria	0	0	0	697161-az	146436-1	Species	Accepted	Capparaceae		Capparis		fascicularis				DC.		Prodr.	0.213889	-1824
697652-az	2	AFRICA	22	West Tropical Africa	NGA	Nigeria	0	0	0	697652-az	146824-1	Species	Accepted	Capparaceae		Capparis		tomentosa				Lam.		Encycl.	0.4625	-1785
370399-az	2	AFRICA	22	West Tropical Africa	NGA	Nigeria	0	0	0	370399-az	147645-1	Species	Accepted	Capparaceae		Maerua		angolensis				DC.		Prodr.	0.218056	-1824
836137-az	2	AFRICA	22	West Tropical Africa	NGA	Nigeria	0	0	0	836137-az	161375-1	Species	Accepted	Celastraceae		Gymnosporia		intermedia				Chiov.		Ann. Bot. (Rome)	09:54:00	-1911
480993-az	2	AFRICA	22	West Tropical Africa	NGA	Nigeria	0	0	0	480993-az	162669-1	Species	Accepted	Celastraceae		Salacia		pallescens				Oliv.		Fl. Trop. Afr.	0.302778	-1868
732363-az	2	AFRICA	22	West Tropical Africa	NGA	Nigeria	0	0	0	732363-az	169878-1	Species	Accepted	Combretaceae		Combretum		aculeatum				Vent.		Choix Pl.	: t. 58	-1808
732431-az	2	AFRICA	22	West Tropical Africa	NGA	Nigeria	0	0	0	732431-az	169942-1	Species	Accepted	Combretaceae		Combretum		bauchiense				Hutch. & Dalziel		Fl. W. Trop. Afr.	0.194444	-1927
732892-az	2	AFRICA	22	West Tropical Africa	NGA	Nigeria	0	0	0	732892-az	170347-1	Species	Accepted	Combretaceae		Combretum		paniculatum				Vent.		Choix Pl.	: t. 58	-1808
220155-wcs	2	AFRICA	22	West Tropical Africa	NGA	Nigeria	0	0	0	220155-wcs	171690-1	Species	Accepted	Commelinaceae		Aneilema		pomeridianum				Stanf. & Brenan		Kew Bull.	0.775694	-1961
220192-wcs	2	AFRICA	22	West Tropical Africa	NGA	Nigeria	0	0	0	220192-wcs	171723-1	Species	Accepted	Commelinaceae		Aneilema		setiferum				A.Chev.		MÃ©m. Soc. Bot. France	0.482639	-1912
233842-wcs	2	AFRICA	22	West Tropical Africa	NGA	Nigeria	0	0	0	233842-wcs	172020-1	Species	Accepted	Commelinaceae		Commelina		diffusa				Burm.f.		Fl. Indica	: 18	-1768
234104-wcs	2	AFRICA	22	West Tropical Africa	NGA	Nigeria	0	0	0	234104-wcs	172255-1	Species	Accepted	Commelinaceae		Commelina		petersii				Hassk.		Flora	46: 385	-1863
246165-wcs	2	AFRICA	22	West Tropical Africa	NGA	Nigeria	0	0	0	246165-wcs	172710-1	Species	Accepted	Commelinaceae		Floscopa		aquatica				Hua		Bull. Mus. Hist. Nat. (Paris)	0.126389	-1895
728858-az	2	AFRICA	22	West Tropical Africa	NGA	Nigeria	0	0	0	728858-az	264225-1	Species	Accepted	Connaraceae		Cnestis		ferruginea				Vahl ex DC.		Prodr.	0.14375	-1825
480616-wcs	2	AFRICA	22	West Tropical Africa	NGA	Nigeria	0	0	0	480616-wcs	268362-1	Species	Accepted	Convolvulaceae		Ipomoea		aitonii				Lindl.		Edwards's Bot. Reg.	21: t. 1794
480673-wcs	2	AFRICA	22	West Tropical Africa	NGA	Nigeria	0	0	0	480673-wcs	268410-1	Species	Accepted	Convolvulaceae		Ipomoea		aquatica				Forssk.		Fl. Aegypt.-Arab.	: 44	-1775
480944-wcs	2	AFRICA	22	West Tropical Africa	NGA	Nigeria	0	0	0	480944-wcs	268832-1	Species	Accepted	Convolvulaceae		Ipomoea		eriocarpa				R.Br.		Prodr. Fl. Nov. Holland.	: 484	-1810
481294-wcs	2	AFRICA	22	West Tropical Africa	NGA	Nigeria	0	0	0	481294-wcs	269016-1	Species	Accepted	Convolvulaceae		Ipomoea		heterotricha				Didr.		Vidensk. Meddel. Naturhist. Foren. KjÃ¸benhavn	1854: 220	-1854
481445-wcs	2	AFRICA	22	West Tropical Africa	NGA	Nigeria	0	0	0	481445-wcs	269099-1	Species	Accepted	Convolvulaceae		Ipomoea		involucrata				P.Beauv.		Fl. Oware	02:52:00	-1816
481850-wcs	2	AFRICA	22	West Tropical Africa	NGA	Nigeria	0	0	0	481850-wcs	269292-1	Species	Accepted	Convolvulaceae		Ipomoea		mauritiana				Jacq.		Collectanea	0.316667	-1791
481929-wcs	2	AFRICA	22	West Tropical Africa	NGA	Nigeria	0	0	0	481929-wcs	269538-1	Species	Accepted	Convolvulaceae		Ipomoea		pileata				Roxb.		Fl. Ind.	0.148611	-1824
482260-wcs	2	AFRICA	22	West Tropical Africa	NGA	Nigeria	0	0	0	482260-wcs	269634-1	Species	Accepted	Convolvulaceae		Ipomoea		pyrophila				A.Chev.		Bull. Mus. Natl. Hist. Nat.	, sÃ©r. 2, 5: 235	-1933
482520-wcs	2	AFRICA	22	West Tropical Africa	NGA	Nigeria	0	0	0	482520-wcs	269715-1	Species	Accepted	Convolvulaceae		Ipomoea		sagittifolia				Burm.f.		Fl. Indica	: 50	-1768
482875-wcs	2	AFRICA	22	West Tropical Africa	NGA	Nigeria	0	0	0	482875-wcs	270019-1	Species	Accepted	Convolvulaceae		Ipomoea		vagans				Baker		Bull. Misc. Inform. Kew	1894: 70	-1894
482897-wcs	2	AFRICA	22	West Tropical Africa	NGA	Nigeria	0	0	0	482897-wcs	270038-1	Species	Accepted	Convolvulaceae		Ipomoea		verbascoidea				Choisy		MÃ©m. Soc. Phys. GenÃ¨ve	08:56:00	-1837
479358-wcs	2	AFRICA	22	West Tropical Africa	NGA	Nigeria	0	0	0	479358-wcs	270720-1	Species	Accepted	Convolvulaceae		Neuropeltis		velutina				Hallier f.		Bull. Herb. Boissier	0.468056	-1897
747009-az	2	AFRICA	22	West Tropical Africa	NGA	Nigeria	0	0	0	747009-az	116468-3	Species	Accepted	Cucurbitaceae		Cucumis		metulifer				E.Mey. ex Naudin		Ann. Sci. Nat., Bot.	, sÃ©r. 4, 11: 10	-1859
246412-wcs	2	AFRICA	22	West Tropical Africa	NGA	Nigeria	0	0	0	246412-wcs	308544-1	Species	Accepted	Cyperaceae		Fuirena		stricta				Steud.		Syn. Pl. Glumac.	0.172222	-1855
249662-wcs	2	AFRICA	22	West Tropical Africa	NGA	Nigeria	0	0	0	249662-wcs	308918-1	Species	Accepted	Cyperaceae		Hypolytrum		heteromorphum				Nelmes		Kew Bull.	0.7375
262373-wcs	2	AFRICA	22	West Tropical Africa	NGA	Nigeria	0	0	0	262373-wcs	220717-2	Species	Accepted	Cyperaceae		Rhynchospora		triflora				Vahl		Enum. Pl. Obs.	0.24375	-1805
265162-wcs	2	AFRICA	22	West Tropical Africa	NGA	Nigeria	0	0	0	265162-wcs	314550-1	Species	Accepted	Cyperaceae		Scleria		achtenii				De Wild.		Rev. Zool. Bot. Africaines	14(Suppl. Bot.): 16	-1926
265217-wcs	2	AFRICA	22	West Tropical Africa	NGA	Nigeria	0	0	0	265217-wcs	314596-1	Species	Accepted	Cyperaceae		Scleria		boivinii				Steud.		Syn. Pl. Glumac.	0.203472	-1855
265232-wcs	2	AFRICA	22	West Tropical Africa	NGA	Nigeria	0	0	0	265232-wcs	314610-1	Species	Accepted	Cyperaceae		Scleria		bulbifera				Hochst. ex A.Rich.		Tent. Fl. Abyss.	0.4375	-1850
265449-wcs	2	AFRICA	22	West Tropical Africa	NGA	Nigeria	0	0	0	265449-wcs	314808-1	Species	Accepted	Cyperaceae		Scleria		lagoensis				Boeckeler		Vidensk. Meddel. Naturhist. Foren. KjÃ¸benhavn	1869: 151	-1869
265507-wcs	2	AFRICA	22	West Tropical Africa	NGA	Nigeria	0	0	0	265507-wcs	314862-1	Species	Accepted	Cyperaceae		Scleria		melanomphala				Kunth		Enum. Pl.	0.322917	-1837
265619-wcs	2	AFRICA	22	West Tropical Africa	NGA	Nigeria	0	0	0	265619-wcs	77176930-1	Species	Accepted	Cyperaceae		Scleria		pooides				Ridl.		Trans. Linn. Soc. London, Bot.	0.201389	-1884
265808-wcs	2	AFRICA	22	West Tropical Africa	NGA	Nigeria	0	0	0	265808-wcs	315129-1	Species	Accepted	Cyperaceae		Scleria		verrucosa				Willd.		Sp. Pl., ed. 4	, 4: 313	-1805
765744-az	2	AFRICA	22	West Tropical Africa	NGA	Nigeria	0	0	0	765744-az	163174-1	Species	Accepted	Dichapetalaceae		Dichapetalum		angolense				Chodat		Bull. Herb. Boissier	0.591667	-1895
239726-wcs	2	AFRICA	22	West Tropical Africa	NGA	Nigeria	0	0	0	239726-wcs	317602-1	Species	Accepted	Dioscoreaceae		Dioscorea		abyssinica				Hochst. ex Kunth		Enum. Pl.	0.477083	-1850
240784-wcs	2	AFRICA	22	West Tropical Africa	NGA	Nigeria	0	0	0	240784-wcs	318489-1	Species	Accepted	Dioscoreaceae		Dioscorea		quartiniana				A.Rich.		Tent. Fl. Abyss.	0.302778	-1850
957-wcs	2	AFRICA	22	West Tropical Africa	NGA	Nigeria	0	0	0	957-wcs	337657-1	Species	Accepted	Euphorbiaceae		Acalypha		ornata				Hochst. ex A.Rich.		Tent. Fl. Abyss.	0.254861	-1850
972-wcs	2	AFRICA	22	West Tropical Africa	NGA	Nigeria	0	0	0	972-wcs	337668-1	Species	Accepted	Euphorbiaceae		Acalypha		paniculata				Miq.		Fl. Ned. Ind.	1(2): 406	-1859
1020-wcs	2	AFRICA	22	West Tropical Africa	NGA	Nigeria	0	0	0	1020-wcs	337692-1	Species	Accepted	Euphorbiaceae		Acalypha		petiolaris				Hochst.		Flora	28: 83	-1845
78533-wcs	2	AFRICA	22	West Tropical Africa	NGA	Nigeria	0	0	0	78533-wcs	345719-1	Species	Accepted	Euphorbiaceae		Euphorbia		baga				A.Chev.		Rev. Bot. Appl. Agric. Trop.	0.936806	-1933
79287-wcs	2	AFRICA	22	West Tropical Africa	NGA	Nigeria	0	0	0	79287-wcs	346241-1	Species	Accepted	Euphorbiaceae		Euphorbia		deightonii				Croizat		Bull. Misc. Inform. Kew	80 days, 18:58:00	-1938
81285-wcs	2	AFRICA	22	West Tropical Africa	NGA	Nigeria	0	0	0	81285-wcs	347624-1	Species	Accepted	Euphorbiaceae		Euphorbia		paganorum				A.Chev.		Rev. Bot. Appl. Agric. Trop.	0.927778	-1933
81577-wcs	2	AFRICA	22	West Tropical Africa	NGA	Nigeria	0	0	0	81577-wcs	347829-1	Species	Accepted	Euphorbiaceae		Euphorbia		poissonii				Pax		Bull. Mus. Hist. Nat. (Paris)	0.376389	-1902
82049-wcs	2	AFRICA	22	West Tropical Africa	NGA	Nigeria	0	0	0	82049-wcs	77176908-1	Species	Accepted	Euphorbiaceae		Euphorbia		schimperiana				Scheele		Linnaea	0.947222	-1844
82391-wcs	2	AFRICA	22	West Tropical Africa	NGA	Nigeria	0	0	0	82391-wcs	348401-1	Species	Accepted	Euphorbiaceae		Euphorbia		sudanica				A.Chev.		Bull. Mus. Natl. Hist. Nat.	, sÃ©r. 2, 4: 589	-1932
375895-az	2	AFRICA	22	West Tropical Africa	NGA	Nigeria	0	0	0	375895-az	546740-1	Species	Accepted	Gelsemiaceae		Mostuea		brunonis				Didr.		Vidensk. Meddel. Naturhist. Foren. KjÃ¸benhavn	1853: 87	-1853
308267-wcs	2	AFRICA	22	West Tropical Africa	NGA	Nigeria	0	0	0	308267-wcs	603018-1	Species	Accepted	Hydrocharitaceae		Najas		horrida				A.Braun ex Magnus		Beitr. Kenntn. Najas	: 46	-1870
326552-wcs	2	AFRICA	22	West Tropical Africa	NGA	Nigeria	0	0	0	326552-wcs	435938-1	Species	Accepted	Iridaceae		Aristea		angolensis				Baker		Trans. Linn. Soc. London, Bot.	0.229167	-1878
328355-wcs	2	AFRICA	22	West Tropical Africa	NGA	Nigeria	0	0	0	328355-wcs	437402-1	Species	Accepted	Iridaceae		Gladiolus		dalenii				Van Geel		Sert. Bot.	2(1): 18	-1829
328833-wcs	2	AFRICA	22	West Tropical Africa	NGA	Nigeria	0	0	0	328833-wcs	437815-1	Species	Accepted	Iridaceae		Gladiolus		roseolus				Chiov.		Ann. Bot. (Rome)	0.472222	-1911
325987-wcs	2	AFRICA	22	West Tropical Africa	NGA	Nigeria	0	0	0	325987-wcs	442124-1	Species	Accepted	Iridaceae		Zygotritonia		praecox				Stapf		Hooker's Icon. Pl.	32: t. 3120	-1933
3765-wcs	2	AFRICA	22	West Tropical Africa	NGA	Nigeria	0	0	0	3765-wcs	929640-1	Species	Accepted	Lamiaceae		Aeollanthus		trifidus				Ryding		Symb. Bot. Upsal.	26: 136	-1986
42959-wcs	2	AFRICA	22	West Tropical Africa	NGA	Nigeria	0	0	0	42959-wcs	862324-1	Species	Accepted	Lamiaceae		Clerodendrum		polycephalum				Baker		Bull. Misc. Inform. Kew	1895: 116	-1895
43053-wcs	2	AFRICA	22	West Tropical Africa	NGA	Nigeria	0	0	0	43053-wcs	862399-1	Species	Accepted	Lamiaceae		Clerodendrum		sinuatum				Hook.		Bot. Mag.	72: t. 4255	-1846
45866-wcs	2	AFRICA	22	West Tropical Africa	NGA	Nigeria	0	0	0	45866-wcs	445923-1	Species	Accepted	Lamiaceae		Coleus		bojeri				Benth.		Labiat. Gen. Spec.	: 52	-1832
100248-wcs	2	AFRICA	22	West Tropical Africa	NGA	Nigeria	0	0	0	100248-wcs	447886-1	Species	Accepted	Lamiaceae		Hoslundia		opposita				Vahl		Enum. Pl. Obs.	0.188889	-1804
213825-wcs	2	AFRICA	22	West Tropical Africa	NGA	Nigeria	0	0	0	213825-wcs	866032-1	Species	Accepted	Lamiaceae		Vitex		thyrsiflora				Baker		Bull. Misc. Inform. Kew	1895: 152	-1895
518351-wcs	2	AFRICA	22	West Tropical Africa	NGA	Nigeria	0	0	0	518351-wcs	526765-1	Species	Accepted	Lentibulariaceae		Utricularia		foveolata				Edgew.		Proc. Linn. Soc. London	0.285417	-1847
854828-az	2	AFRICA	22	West Tropical Africa	NGA	Nigeria	0	0	0	854828-az	544244-1	Species	Accepted	Linaceae		Hugonia		planchonii				Hook.f.		Hooker's Icon. Pl.	8: t. 777	-1848
587338-az	2	AFRICA	22	West Tropical Africa	NGA	Nigeria	0	0	0	587338-az	809978-1	Species	Accepted	Linderniaceae		Stemodiopsis		rivae				Engl.		Annuario Reale Ist. Bot. Roma	07:25:00	-1897
595082-az	2	AFRICA	22	West Tropical Africa	NGA	Nigeria	0	0	0	595082-az	547543-1	Species	Accepted	Loganiaceae		Strychnos		usambarensis				Gilg ex Engl.		Abh. KÃ¶nigl. Akad. Wiss. Berlin	78 days, 22:36:00	-1894
441966-az	2	AFRICA	22	West Tropical Africa	NGA	Nigeria	0	0	0	441966-az	1003132-1	Species	Accepted	Loranthaceae		Tapinanthus		cordifolius				Polhill & Wiens		Mistletoes Africa	: 204	-1998
425161-az	2	AFRICA	22	West Tropical Africa	NGA	Nigeria	0	0	0	425161-az	554249-1	Species	Accepted	Lythraceae		Rotala		welwitschii				Exell		Bol. Soc. Brot.	, sÃ©r. 2, 30: 70	-1956
1145451-az	2	AFRICA	22	West Tropical Africa	NGA	Nigeria	0	0	0	1145451-az	17145260-1	Species	Accepted	Marsileaceae		Marsilea		nubica				A.Braun		Monatsber. KÃ¶nigl. Preuss. Akad. Wiss. Berlin	1863: 432	-1864
715956-az	2	AFRICA	22	West Tropical Africa	NGA	Nigeria	0	0	0	715956-az	580270-1	Species	Accepted	Menispermaceae		Chasmanthera		dependens				Hochst.		Flora	1 day, 3:21:00	-1844
769049-az	2	AFRICA	22	West Tropical Africa	NGA	Nigeria	0	0	0	769049-az	580752-1	Species	Accepted	Menispermaceae		Dioscoreophyllum		volkensii				Engl.		Pflanzenw. Ost-Afrikas	, C: 182	-1895
601547-az	2	AFRICA	22	West Tropical Africa	NGA	Nigeria	0	0	0	601547-az	581411-1	Species	Accepted	Menispermaceae		Stephania		cyanantha				Welw. ex Hiern		Cat. Afr. Pl.	01:20:00	-1896
517024-az	2	AFRICA	22	West Tropical Africa	NGA	Nigeria	0	0	0	517024-az	581540-1	Species	Accepted	Menispermaceae		Tiliacora		funifera				Oliv.		Fl. Trop. Afr.	01:44:00	-1868
77009-wcs	2	AFRICA	22	West Tropical Africa	NGA	Nigeria	0	0	0	77009-wcs	596129-1	Species	Accepted	Myrtaceae		Eugenia		talbotii				Keay		Kew Bull.	0.533333	-1953
384374-az	2	AFRICA	22	West Tropical Africa	NGA	Nigeria	0	0	0	384374-az	605626-1	Species	Accepted	Nymphaeaceae		Nymphaea		micrantha				Guill. & Perr.		Fl. Seneg. Tent.	: 16	-1831
351959-wcs	2	AFRICA	22	West Tropical Africa	NGA	Nigeria	0	0	0	351959-wcs	609490-1	Species	Accepted	Oleaceae		Jasminum		fluminense				Vell.		Fl. Flumin.	1: 10, t. 23	-1829
351440-wcs	2	AFRICA	22	West Tropical Africa	NGA	Nigeria	0	0	0	351440-wcs	609667-1	Species	Accepted	Oleaceae		Jasminum		obtusifolium				Baker		Bull. Misc. Inform. Kew	1895: 93	-1895
791025-az	2	AFRICA	22	West Tropical Africa	NGA	Nigeria	0	0	0	791025-az	612293-1	Species	Accepted	Onagraceae		Epilobium		salignum				Hausskn.		Oesterr. Bot. Z.	29: 90	-1879
493616-az	2	AFRICA	22	West Tropical Africa	NGA	Nigeria	0	0	0	493616-az	613302-1	Species	Accepted	Onagraceae		Ludwigia		abyssinica				A.Rich.		Tent. Fl. Abyss.	0.231944	-1848
378230-wcs	2	AFRICA	22	West Tropical Africa	NGA	Nigeria	0	0	0	378230-wcs	608174-1	Species	Accepted	Opiliaceae		Opilia		amentacea				Roxb.		Pl. Coromandel	02:31:00	-1802
627949-az	2	AFRICA	22	West Tropical Africa	NGA	Nigeria	0	0	0	627949-az	798766-1	Species	Accepted	Orobanchaceae		Alectra		linearis				Hepper		Kew Bull.	0.8625	-1960
684964-az	2	AFRICA	22	West Tropical Africa	NGA	Nigeria	0	0	0	684964-az	799927-1	Species	Accepted	Orobanchaceae		Buchnera		capitata				Burm.f.		Fl. Indica	, Prodr. Fl. Cap.: 17	-1768
685035-az	2	AFRICA	22	West Tropical Africa	NGA	Nigeria	0	0	0	685035-az	76904-3	Species	Accepted	Orobanchaceae		Buchnera		hispida				Buch.-Ham. ex D.Don		Prodr. Fl. Nepal.	: 91	-1825
750174-az	2	AFRICA	22	West Tropical Africa	NGA	Nigeria	0	0	0	750174-az	801755-1	Species	Accepted	Orobanchaceae		Cycnium		adonense				E.Mey. ex Benth.		Compan. Bot. Mag.	0.297222	-1836
750212-az	2	AFRICA	22	West Tropical Africa	NGA	Nigeria	0	0	0	750212-az	801791-1	Species	Accepted	Orobanchaceae		Cycnium		petunioides				Hutch.		Bull. Misc. Inform. Kew	1921: 251	-1921
587358-az	2	AFRICA	22	West Tropical Africa	NGA	Nigeria	0	0	0	587358-az	810017-1	Species	Accepted	Orobanchaceae		Striga		forbesii				Benth.		Compan. Bot. Mag.	0.294444	-1836
621479-az	2	AFRICA	22	West Tropical Africa	NGA	Nigeria	0	0	0	621479-az	674090-1	Species	Accepted	Passifloraceae		Adenia		guineensis				W.J.de Wilde		Meded. Landbouwhoogeschool	71(18): 259	-1971
621615-az	2	AFRICA	22	West Tropical Africa	NGA	Nigeria	0	0	0	621615-az	674199-1	Species	Accepted	Passifloraceae		Adenia		venenata				Forssk.		Fl. Aegypt.-Arab.	: 77	-1775
587572-az	2	AFRICA	22	West Tropical Africa	NGA	Nigeria	0	0	0	587572-az	675994-1	Species	Accepted	Pedaliaceae		Sesamum		radiatum				Thonn. ex Hornem.		Enum. Pl. Hort. Hafn.	, Suppl. 2: 12	-1806
154541-wcs	2	AFRICA	22	West Tropical Africa	NGA	Nigeria	0	0	0	154541-wcs	354397-1	Species	Accepted	Phyllanthaceae		Phyllanthus		ovalifolius				Forssk.		Fl. Aegypt.-Arab.	: 159	-1775
154685-wcs	2	AFRICA	22	West Tropical Africa	NGA	Nigeria	0	0	0	154685-wcs	354498-1	Species	Accepted	Phyllanthaceae		Phyllanthus		polyspermus				Schumach.		Beskr. Guin. Pl.	: 416	-1827
562823-az	2	AFRICA	22	West Tropical Africa	NGA	Nigeria	0	0	0	562823-az	676349-1	Species	Accepted	Phytolaccaceae		Phytolacca		dodecandra				L'HÃ©r.		Stirp. Nov.	: 143	-1791
497807-az	2	AFRICA	22	West Tropical Africa	NGA	Nigeria	0	0	0	497807-az	804314-1	Species	Accepted	Plantaginaceae		Limnophila		fluviatilis				A.Chev.		Bull. Mus. Natl. Hist. Nat.	, sÃ©r. 2, 4: 587	-1932
453982-az	2	AFRICA	22	West Tropical Africa	NGA	Nigeria	0	0	0	453982-az	811562-1	Species	Accepted	Plantaginaceae		Veronica		abyssinica				Fresen.		Bot. Zeitung (Berlin)	0.330556	-1844
406317-wcs	2	AFRICA	22	West Tropical Africa	NGA	Nigeria	0	0	0	406317-wcs	397043-1	Species	Accepted	Poaceae		Cynodon		aethiopicus				Clayton & J.R.Harlan		Kew Bull.	24: 187	-1970
422089-wcs	2	AFRICA	22	West Tropical Africa	NGA	Nigeria	0	0	0	422089-wcs	137026-2	Species	Accepted	Poaceae		Leersia		hexandra				Sw.		Prodr. Veg. Ind. Occ.	: 21	-1788
423930-wcs	2	AFRICA	22	West Tropical Africa	NGA	Nigeria	0	0	0	423930-wcs	408232-1	Species	Accepted	Poaceae		Melinis		minutiflora				P.Beauv.		Ess. Agrostogr.	: 54	-1812
427228-wcs	2	AFRICA	22	West Tropical Africa	NGA	Nigeria	0	0	0	427228-wcs	77066910-1	Species	Accepted	Poaceae		Panicum		anabaptistum				Steud.		Syn. Pl. Glumac.	0.09375	-1853
431061-wcs	2	AFRICA	22	West Tropical Africa	NGA	Nigeria	0	0	0	431061-wcs	413707-1	Species	Accepted	Poaceae		Paratheria		prostrata				Griseb.		Cat. Pl. Cub.	: 236	-1866
446081-wcs	2	AFRICA	22	West Tropical Africa	NGA	Nigeria	0	0	0	446081-wcs	423967-1	Species	Accepted	Poaceae		Streptogyna		crinita				P.Beauv.		Ess. Agrostogr.	: 80	-1812
565911-az	2	AFRICA	22	West Tropical Africa	NGA	Nigeria	0	0	0	565911-az	690973-1	Species	Accepted	Polygalaceae		Polygala		acicularis				Oliv.		Fl. Trop. Afr.	0.133333	-1868
566345-az	2	AFRICA	22	West Tropical Africa	NGA	Nigeria	0	0	0	566345-az	691413-1	Species	Accepted	Polygalaceae		Polygala		erioptera				DC.		Prodr.	0.268056	-1824
574004-az	2	AFRICA	22	West Tropical Africa	NGA	Nigeria	0	0	0	574004-az	699198-1	Species	Accepted	Portulacaceae		Portulaca		foliosa				Ker Gawl.		Bot. Reg.	10: t. 793	-1824
726147-az	2	AFRICA	22	West Tropical Africa	NGA	Nigeria	0	0	0	726147-az	709771-1	Species	Accepted	Ranunculaceae		Clematis		hirsuta				Perr. & Guill.		Fl. Seneg. Tent.	: 1	-1831
726704-az	2	AFRICA	22	West Tropical Africa	NGA	Nigeria	0	0	0	726704-az	710067-1	Species	Accepted	Ranunculaceae		Clematis		simensis				Fresen.		Mus. Senckenberg.	0.26875	-1837
88106-wcs	2	AFRICA	22	West Tropical Africa	NGA	Nigeria	0	0	0	88106-wcs	750904-1	Species	Accepted	Rubiaceae		Gardenia		aqualla				Stapf & Hutch.		J. Linn. Soc., Bot.	38: 427	-1909
166395-wcs	2	AFRICA	22	West Tropical Africa	NGA	Nigeria	0	0	0	166395-wcs	761189-1	Species	Accepted	Rubiaceae		Pseudomussaenda		flava				Verdc.		Kew Bull.	0.5125
700788-az	2	AFRICA	22	West Tropical Africa	NGA	Nigeria	0	0	0	700788-az	782205-1	Species	Accepted	Sapindaceae		Cardiospermum		grandiflorum				Sw.		Prodr. Veg. Ind. Occ.	: 64	-1788
774037-az	2	AFRICA	22	West Tropical Africa	NGA	Nigeria	0	0	0	774037-az	30058367-2	Species	Accepted	Sapindaceae		Dodonaea		viscosa				Jacq.		Enum. Syst. Pl.	: 19	-1760
932675-az	2	AFRICA	22	West Tropical Africa	NGA	Nigeria	0	0	0	932675-az	818243-1	Species	Accepted	Solanaceae		Solanum		anguivi				Lam.		Tabl. Encycl.	02:23:00	-1794
1031484-az	2	AFRICA	22	West Tropical Africa	NGA	Nigeria	0	0	0	1031484-az	818265-1	Species	Accepted	Solanaceae		Solanum		anomalum				Thonn.		Beskr. Guin. Pl.	: 126	-1827
1031760-az	2	AFRICA	22	West Tropical Africa	NGA	Nigeria	0	0	0	1031760-az	818913-1	Species	Accepted	Solanaceae		Solanum		dasyphyllum				Schumach. & Thonn.		Beskr. Guin. Pl.	: 126	-1827
1032673-az	2	AFRICA	22	West Tropical Africa	NGA	Nigeria	0	0	0	1032673-az	821213-1	Species	Accepted	Solanaceae		Solanum		tarderemotum				Bitter		Repert. Spec. Nov. Regni Veg.	0.796528	-1912
448778-az	2	AFRICA	22	West Tropical Africa	NGA	Nigeria	0	0	0	448778-az	856974-1	Species	Accepted	Urticaceae		Urera		batesii				Rendle		J. Bot.	54: 368	-1916
113404-wcs	2	AFRICA	22	West Tropical Africa	NGA	Nigeria	0	0	0	113404-wcs	863566-1	Species	Accepted	Verbenaceae		Lippia		chevalieri				Moldenke		Phytologia	0.300694	-1947
113740-wcs	2	AFRICA	22	West Tropical Africa	NGA	Nigeria	0	0	0	113740-wcs	863820-1	Species	Accepted	Verbenaceae		Lippia		savoryi				Meikle		Kew Bull.	0.828472	-1963
195936-wcs	2	AFRICA	22	West Tropical Africa	NGA	Nigeria	0	0	0	195936-wcs	864771-1	Species	Accepted	Verbenaceae		Stachytarpheta		marginata				Vahl		Enum. Pl. Obs.	0.185417	-1804
722796-az	2	AFRICA	22	West Tropical Africa	NGA	Nigeria	0	0	0	722796-az	67878-1	Species	Accepted	Vitaceae		Cissus		populnea				Guill. & Perr.		Fl. Seneg. Tent.	: 134	-1831
722887-az	2	AFRICA	22	West Tropical Africa	NGA	Nigeria	0	0	0	722887-az	67930-1	Species	Accepted	Vitaceae		Cissus		rufescens				Guill. & Perr.		Fl. Seneg. Tent.	: 133	-1831
218415-wcs	2	AFRICA	22	West Tropical Africa	NGA	Nigeria	0	0	0	218415-wcs	871895-1	Species	Accepted	Zingiberaceae		Aframomum		stanfieldii				Hepper		Kew Bull.	1.2375	-1968
736361-az	2	AFRICA	22	West Tropical Africa	NGA	Nigeria	0	0	0	736361-az	833576-1	Species	Accepted	Malvaceae		Corchorus		fascicularis				Lam.		Encycl.	0.155556	-1786
832965-az	2	AFRICA	22	West Tropical Africa	NGA	Nigeria	0	0	0	832965-az	834129-1	Species	Accepted	Malvaceae		Grewia		carpinifolia				Juss.		Ann. Mus. Natl. Hist. Nat.	0.229861	-1804
832988-az	2	AFRICA	22	West Tropical Africa	NGA	Nigeria	0	0	0	832988-az	834153-1	Species	Accepted	Malvaceae		Grewia		cissoides				Hutch. & Dalziel		Fl. W. Trop. Afr.	0.211111	-1927
833491-az	2	AFRICA	22	West Tropical Africa	NGA	Nigeria	0	0	0	833491-az	834635-1	Species	Accepted	Malvaceae		Grewia		villosa				Willd.		Neue Schriften Ges. Naturf. Freunde Berlin	0.309028	-1803
849531-az	2	AFRICA	22	West Tropical Africa	NGA	Nigeria	0	0	0	849531-az	559960-1	Species	Accepted	Malvaceae		Hibiscus		articulatus				Hochst. ex A.Rich.		Tent. Fl. Abyss.	0.0833333	-1847
850125-az	2	AFRICA	22	West Tropical Africa	NGA	Nigeria	0	0	0	850125-az	560459-1	Species	Accepted	Malvaceae		Hibiscus		lonchosepalus				Hochr.		MÃ©m. Soc. Bot. France	0.507639	-1917
850267-az	2	AFRICA	22	West Tropical Africa	NGA	Nigeria	0	0	0	850267-az	560588-1	Species	Accepted	Malvaceae		Hibiscus		owariensis				P.Beauv.		Fl. Oware	0.144444	-1820
850286-az	2	AFRICA	22	West Tropical Africa	NGA	Nigeria	0	0	0	850286-az	560603-1	Species	Accepted	Malvaceae		Hibiscus		panduriformis				Burm.f.		Fl. Indica	: 151	-1768
850490-az	2	AFRICA	22	West Tropical Africa	NGA	Nigeria	0	0	0	850490-az	560797-1	Species	Accepted	Malvaceae		Hibiscus		scotellii				Baker f.		J. Linn. Soc., Bot.	30: 74	-1894
333688-az	2	AFRICA	22	West Tropical Africa	NGA	Nigeria	0	0	0	333688-az	561069-1	Species	Accepted	Malvaceae		Kosteletzkya		buettneri				GÃ¼rke		Verh. Bot. Vereins Prov. Brandenburg	31: 92	-1889
548656-az	2	AFRICA	22	West Tropical Africa	NGA	Nigeria	0	0	0	548656-az	562922-1	Species	Accepted	Malvaceae		Pavonia		kotschyi				Hochst. ex Webb		Fragm. Fl. Aethiop.-Aegypt.	: 43	-1854
547430-az	2	AFRICA	22	West Tropical Africa	NGA	Nigeria	0	0	0	547430-az	563130-1	Species	Accepted	Malvaceae		Pavonia		urens				Cav.		Diss.	0.220139	-1787
588280-az	2	AFRICA	22	West Tropical Africa	NGA	Nigeria	0	0	0	588280-az	235518-2	Species	Accepted	Malvaceae		Sida		acuta				Burm.f.		Fl. Indica	: 147	-1768
596008-az	2	AFRICA	22	West Tropical Africa	NGA	Nigeria	0	0	0	596008-az	563850-1	Species	Accepted	Malvaceae		Sida		javensis				Cav.		Diss.	01:10:00	-1785
519209-az	2	AFRICA	22	West Tropical Africa	NGA	Nigeria	0	0	0	519209-az	836005-1	Species	Accepted	Malvaceae		Triumfetta		tomentosa				Bojer ex Bouton		Rapp. Annuel Trav. Soc. Hist. Nat. Ã®le Maurice	12:19:00	-1842
140133-wcs	2	AFRICA	22	West Tropical Africa	NGA	Nigeria	0	0	0	140133-wcs	80641-1	Species	Accepted	Apocynaceae		Oncinotis		tenuiloba				Stapf		Bull. Misc. Inform. Kew	1898: 307	-1898
500614-wcs	2	AFRICA	22	West Tropical Africa	NGA	Nigeria	0	0	0	500614-wcs	93986-1	Species	Accepted	Apocynaceae		Anisopus		mannii				N.E.Br.		Bull. Misc. Inform. Kew	1895: 259	-1895
502584-wcs	2	AFRICA	22	West Tropical Africa	NGA	Nigeria	0	0	0	502584-wcs	95498-1	Species	Accepted	Apocynaceae		Ceropegia		campanulata				G.Don		Gen. Hist.	0.244444	-1837
502645-wcs	2	AFRICA	22	West Tropical Africa	NGA	Nigeria	0	0	0	502645-wcs	95546-1	Species	Accepted	Apocynaceae		Ceropegia		deightonii				Hutch. & Dalziel		Fl. W. Trop. Afr.	0.125694	-1931
502713-wcs	2	AFRICA	22	West Tropical Africa	NGA	Nigeria	0	0	0	502713-wcs	95586-1	Species	Accepted	Apocynaceae		Ceropegia		fusiformis				N.E.Br.		Bull. Misc. Inform. Kew	1897: 273	-1897
502801-wcs	2	AFRICA	22	West Tropical Africa	NGA	Nigeria	0	0	0	502801-wcs	95646-1	Species	Accepted	Apocynaceae		Ceropegia		linophyllum				H.Huber		Mem. Soc. Brot.	0.579861	-1957
502875-wcs	2	AFRICA	22	West Tropical Africa	NGA	Nigeria	0	0	0	502875-wcs	95690-1	Species	Accepted	Apocynaceae		Ceropegia		nigra				N.E.Br.		Bull. Misc. Inform. Kew	1895: 261	-1895
502920-wcs	2	AFRICA	22	West Tropical Africa	NGA	Nigeria	0	0	0	502920-wcs	95727-1	Species	Accepted	Apocynaceae		Ceropegia		porphyrotricha				W.W.Sm.		Notes Roy. Bot. Gard. Edinburgh	0.754861	-1922
502934-wcs	2	AFRICA	22	West Tropical Africa	NGA	Nigeria	0	0	0	502934-wcs	95737-1	Species	Accepted	Apocynaceae		Ceropegia		racemosa				N.E.Br.		Bull. Misc. Inform. Kew	1895: 262	-1895
503059-wcs	2	AFRICA	22	West Tropical Africa	NGA	Nigeria	0	0	0	503059-wcs	95823-1	Species	Accepted	Apocynaceae		Ceropegia		tourana				A.Chev.		MÃ©m. Soc. Bot. France	0.523611	-1917
198235-wcs	2	AFRICA	22	West Tropical Africa	NGA	Nigeria	0	0	0	198235-wcs	81900-1	Species	Accepted	Apocynaceae		Strophanthus		hispidus				DC.		Bull. Sci. Soc. Philom. Paris	0.210417	-1802
198277-wcs	2	AFRICA	22	West Tropical Africa	NGA	Nigeria	0	0	0	198277-wcs	81945-1	Species	Accepted	Apocynaceae		Strophanthus		sarmentosus				DC.		Bull. Sci. Soc. Philom. Paris	0.210417	-1802
505733-wcs	2	AFRICA	22	West Tropical Africa	NGA	Nigeria	0	0	0	505733-wcs	97692-1	Species	Accepted	Apocynaceae		Gomphocarpus		semilunatus				A.Rich.		Tent. Fl. Abyss.	02:39:00	-1850
507389-wcs	2	AFRICA	22	West Tropical Africa	NGA	Nigeria	0	0	0	507389-wcs	98792-1	Species	Accepted	Apocynaceae		Huernia		nigeriana				Lavranos		J. S. African Bot.	27: 233	-1961
507901-wcs	2	AFRICA	22	West Tropical Africa	NGA	Nigeria	0	0	0	507901-wcs	99061-1	Species	Accepted	Apocynaceae		Margaretta		rosea				Oliv.		Trans. Linn. Soc. London	29: 111	-1875
509829-wcs	2	AFRICA	22	West Tropical Africa	NGA	Nigeria	0	0	0	509829-wcs	100197-1	Species	Accepted	Apocynaceae		Oxystelma		bornouense				R.Br.		Narr. Travels Africa	: 239	-1826
510797-wcs	2	AFRICA	22	West Tropical Africa	NGA	Nigeria	0	0	0	510797-wcs	100778-1	Species	Accepted	Apocynaceae		Raphionacme		brownii				Scott Elliot		J. Linn. Soc., Bot.	30: 91	-1894
510824-wcs	2	AFRICA	22	West Tropical Africa	NGA	Nigeria	0	0	0	510824-wcs	100796-1	Species	Accepted	Apocynaceae		Raphionacme		keayi				Bullock		Kew Bull.	0.377083	-1953
512626-wcs	2	AFRICA	22	West Tropical Africa	NGA	Nigeria	0	0	0	512626-wcs	102071-1	Species	Accepted	Apocynaceae		Tacazzea		apiculata				Oliv.		Trans. Linn. Soc. London	29: 108	-1875
766429-az	2	AFRICA	22	West Tropical Africa	NGA	Nigeria	0	0	0	766429-az	47440-1	Species	Accepted	Acanthaceae		Dicliptera		adusta				Lindau		MÃ©m. Soc. Bot. France	08:51:00	-1908
1039867-az	2	AFRICA	22	West Tropical Africa	NGA	Nigeria	0	0	0	1039867-az	201373-1	Species	Accepted	Asteraceae		Dicoma		tomentosa				Cass.		Bull. Sci. Soc. Philom. Paris	75 days, 18:12:00	-1818
631254-az	2	AFRICA	22	West Tropical Africa	NGA	Nigeria	0	0	0	631254-az	59222-1	Species	Accepted	Amaranthaceae		Alternanthera		littoralis				P.Beauv.		Fl. Oware	0.133333	-1818
1122119-az	2	AFRICA	22	West Tropical Africa	NGA	Nigeria	0	0	0	1122119-az	180475-1	Species	Accepted	Asteraceae		Aspilia		rudis				Oliv. & Hiern		Fl. Trop. Afr.	0.388889	-1877
408037-az	2	AFRICA	22	West Tropical Africa	NGA	Nigeria	0	0	0	408037-az	61336-1	Species	Accepted	Amaranthaceae		Pupalia		micrantha				Hauman		Bull. Jard. Bot. Ã‰tat Bruxelles	0.825694	-1946
848021-az	2	AFRICA	22	West Tropical Africa	NGA	Nigeria	0	0	0	848021-az	988739-1	Species	Accepted	Apiaceae		Heteromorpha		occidentalis				P.J.D.Winter		Kew Bull.	51: 251	-1996
233674-wcs	2	AFRICA	22	West Tropical Africa	NGA	Nigeria	0	0	0	233674-wcs	171874-1	Species	Accepted	Commelinaceae		Commelina		acutispatha				De Wild.		Pl. Bequaert.	0.322222	-1931
233904-wcs	2	AFRICA	22	West Tropical Africa	NGA	Nigeria	0	0	0	233904-wcs	172066-1	Species	Accepted	Commelinaceae		Commelina		forskaolii				Vahl		Enum. Pl. Obs.	0.202778	-1805
234023-wcs	2	AFRICA	22	West Tropical Africa	NGA	Nigeria	0	0	0	234023-wcs	172180-1	Species	Accepted	Commelinaceae		Commelina		macrospatha				Gilg & Ledermann ex Mildbr.		Notizbl. Bot. Gart. Berlin-Dahlem	0.550694	-1925
234024-wcs	2	AFRICA	22	West Tropical Africa	NGA	Nigeria	0	0	0	234024-wcs	172181-1	Species	Accepted	Commelinaceae		Commelina		macrosperma				J.K.Morton		J. Linn. Soc., Bot.	55: 528	-1956
259422-wcs	2	AFRICA	22	West Tropical Africa	NGA	Nigeria	0	0	0	259422-wcs	173041-1	Species	Accepted	Commelinaceae		Polyspatha		hirsuta				Mildbr.		Notizbl. Bot. Gart. Berlin-Dahlem	0.552778	-1925
482679-wcs	2	AFRICA	22	West Tropical Africa	NGA	Nigeria	0	0	0	482679-wcs	269859-1	Species	Accepted	Convolvulaceae		Ipomoea		stenobasis				Brenan		Kew Bull.	0.366667	-1950
64431-wcs	2	AFRICA	22	West Tropical Africa	NGA	Nigeria	0	0	0	64431-wcs	321892-1	Species	Accepted	Droseraceae		Drosera		madagascariensis				DC.		Prodr.	0.2625	-1824
514203-wcs	2	AFRICA	22	West Tropical Africa	NGA	Nigeria	0	0	0	514203-wcs	324627-1	Species	Accepted	Elatinaceae		Bergia		guineensis				Hutch. & Dalziel		Fl. W. Trop. Afr.	0.117361	-1927
207572-wcs	2	AFRICA	22	West Tropical Africa	NGA	Nigeria	0	0	0	207572-wcs	357916-1	Species	Accepted	Euphorbiaceae		Tragia		wildemanii				Beille		MÃ©m. Soc. Bot. France	0.390278	-1908
822834-az	2	AFRICA	22	West Tropical Africa	NGA	Nigeria	0	0	0	822834-az	372746-1	Species	Accepted	Geraniaceae		Geranium		arabicum				Forssk.		Fl. Aegypt.-Arab.	: 124	-1775
348961-az	2	AFRICA	22	West Tropical Africa	NGA	Nigeria	0	0	0	348961-az	430370-1	Species	Accepted	Haloragaceae		Laurembergia		repens				P.J.Bergius		Descr. Pl. Cap.	: 350	-1767
720859-az	2	AFRICA	22	West Tropical Africa	NGA	Nigeria	0	0	0	720859-az	329511-2	Species	Accepted	Malvaceae		Cienfuegosia		digitata				Cav.		Diss.	0.245833	-1787
720874-az	2	AFRICA	22	West Tropical Africa	NGA	Nigeria	0	0	0	720874-az	559326-1	Species	Accepted	Malvaceae		Cienfuegosia		heteroclada				Sprague		Bull. Misc. Inform. Kew	79 days, 11:48:00	-1907
109251-wcs	2	AFRICA	22	West Tropical Africa	NGA	Nigeria	0	0	0	109251-wcs	755229-1	Species	Accepted	Rubiaceae		Lelya		osteocarpa				Bremek.		Verh. Kon. Ned. Akad. Wetensch., Afd. Natuurk., Sect. 2	, 48(2): 181	-1952
513990-az	2	AFRICA	22	West Tropical Africa	NGA	Nigeria	0	0	0	513990-az	781186-1	Species	Accepted	Santalaceae		Thesium		viride				A.W.Hill		Bull. Misc. Inform. Kew	1910: 238	-1910
594658-az	2	AFRICA	22	West Tropical Africa	NGA	Nigeria	0	0	0	594658-az	832965-1	Species	Accepted	Thymelaeaceae		Synaptolepis		retusa				H.Pearson		Bull. Misc. Inform. Kew	1910: 340	-1910
113730-wcs	2	AFRICA	22	West Tropical Africa	NGA	Nigeria	0	0	0	113730-wcs	863809-1	Species	Accepted	Verbenaceae		Lippia		rugosa				A.Chev.		MÃ©m. Soc. Bot. France	0.465972	-1912
856774-az	2	AFRICA	22	West Tropical Africa	NGA	Nigeria	0	0	0	856774-az	49754-1	Species	Accepted	Acanthaceae		Hygrophila		pobeguinii				Benoist		Notul. Syst. (Paris)	0.31875	-1913
261569-wcs	2	AFRICA	22	West Tropical Africa	NGA	Nigeria	0	0	0	261569-wcs	312038-1	Species	Accepted	Cyperaceae		Rhynchospora		brevirostris				Griseb.		Cat. Pl. Cub.	: 246	-1866
261840-wcs	2	AFRICA	22	West Tropical Africa	NGA	Nigeria	0	0	0	261840-wcs	312198-1	Species	Accepted	Cyperaceae		Rhynchospora		gracillima				Thwaites		Enum. Pl. Zeyl.	: 435	-1864
262101-wcs	2	AFRICA	22	West Tropical Africa	NGA	Nigeria	0	0	0	262101-wcs	311922-1	Species	Accepted	Cyperaceae		Rhynchospora		perrieri				Cherm.		Bull. Soc. Bot. France	69: 721	-1923
3757-wcs	2	AFRICA	22	West Tropical Africa	NGA	Nigeria	0	0	0	3757-wcs	60475111-2	Species	Accepted	Lamiaceae		Aeollanthus		suaveolens				Mart. ex Spreng.		Syst. Veg.	, 2: 750	-1825
46125-wcs	2	AFRICA	22	West Tropical Africa	NGA	Nigeria	0	0	0	46125-wcs	446187-1	Species	Accepted	Lamiaceae		Coleus		tenuicaulis				Hook.f.		J. Proc. Linn. Soc., Bot.	0.438194	-1864
850333-az	2	AFRICA	22	West Tropical Africa	NGA	Nigeria	0	0	0	850333-az	560643-1	Species	Accepted	Malvaceae		Hibiscus		physaloides				Guill. & Perr.		Fl. Seneg. Tent.	: 52	-1831
595967-az	2	AFRICA	22	West Tropical Africa	NGA	Nigeria	0	0	0	595967-az	563888-1	Species	Accepted	Malvaceae		Sida		linifolia				Juss. ex Cav.		Diss.	01:14:00	-1785
573805-az	2	AFRICA	22	West Tropical Africa	NGA	Nigeria	0	0	0	573805-az	696260-1	Species	Accepted	Polygonaceae		Polygonum		plebeium				R.Br.		Prodr. Fl. Nov. Holland.	: 420	-1810
1032545-az	2	AFRICA	22	West Tropical Africa	NGA	Nigeria	0	0	0	1032545-az	820912-1	Species	Accepted	Solanaceae		Solanum		scabrum				Mill.		Gard. Dict. ed. 8	: n.Â° 6	-1768
272479-wcs	2	AFRICA	22	West Tropical Africa	NGA	Nigeria	0	0	0	272479-wcs	871323-1	Species	Accepted	Xyridaceae		Xyris		anceps				Lam.		Tabl. Encycl.	0.133333	-1791
404020-wcs	2	AFRICA	22	West Tropical Africa	NGA	Nigeria	0	0	0	404020-wcs	395321-1	Species	Accepted	Poaceae		Cenchrus		setosus				Sw.		Prodr. Veg. Ind. Occ.	: 26	-1788
404906-wcs	2	AFRICA	22	West Tropical Africa	NGA	Nigeria	0	0	0	404906-wcs	395997-1	Species	Accepted	Poaceae		Chloris		pycnothrix				Trin.		Gram. Unifl. Sesquifl.	: 234	-1824
405036-wcs	2	AFRICA	22	West Tropical Africa	NGA	Nigeria	0	0	0	405036-wcs	396104-1	Species	Accepted	Poaceae		Chrysochloa		hindsii				C.E.Hubb.		Kew Bull.	0.409028	-1949
406024-wcs	2	AFRICA	22	West Tropical Africa	NGA	Nigeria	0	0	0	406024-wcs	396809-1	Species	Accepted	Poaceae		Ctenium		elegans				Kunth		RÃ©vis. Gramin.	0.246528	-1830
406033-wcs	2	AFRICA	22	West Tropical Africa	NGA	Nigeria	0	0	0	406033-wcs	396817-1	Species	Accepted	Poaceae		Ctenium		newtonii				Hack.		Bol. Soc. Brot.	0.361111	-1887
413308-wcs	2	AFRICA	22	West Tropical Africa	NGA	Nigeria	0	0	0	413308-wcs	1186146-2	Species	Accepted	Poaceae		Eragrostis		tremula				Hochst. ex Steud.		Syn. Pl. Glumac.	0.228472	-1854
422078-wcs	2	AFRICA	22	West Tropical Africa	NGA	Nigeria	0	0	0	422078-wcs	406947-1	Species	Accepted	Poaceae		Leersia		drepanothrix				Stapf		J. Bot. (Morot)	0.865972	-1905
423925-wcs	2	AFRICA	22	West Tropical Africa	NGA	Nigeria	0	0	0	423925-wcs	408228-1	Species	Accepted	Poaceae		Melinis		macrochaeta				Stapf & C.E.Hubb.		Bull. Misc. Inform. Kew	1926: 443	-1926
426691-wcs	2	AFRICA	22	West Tropical Africa	NGA	Nigeria	0	0	0	426691-wcs	410110-1	Species	Accepted	Poaceae		Oryza		punctata				Kotschy ex Steud.		Syn. Pl. Glumac.	01:03:00	-1853
433302-wcs	2	AFRICA	22	West Tropical Africa	NGA	Nigeria	0	0	0	433302-wcs	415507-1	Species	Accepted	Poaceae		Perotis		patens				Gand.		Bull. Soc. Bot. France	66: 301
707863-az	2	AFRICA	22	West Tropical Africa	NGA	Nigeria	0	0	0	707863-az	59894-1	Species	Accepted	Amaranthaceae		Celosia		isertii				C.C.Towns.		Hooker's Icon. Pl.	38(2): 57	-1975
8826-wcs	2	AFRICA	22	West Tropical Africa	NGA	Nigeria	0	0	0	8826-wcs	76966-1	Species	Accepted	Apocynaceae		Ancylobothrys		amoena				Hua		Bull. Mus. Hist. Nat. (Paris)	0.3375	-1899
504048-wcs	2	AFRICA	22	West Tropical Africa	NGA	Nigeria	0	0	0	504048-wcs	96506-1	Species	Accepted	Apocynaceae		Cynanchum		praecox				Schltr. ex S.Moore		J. Bot.	40: 256	-1902
507932-wcs	2	AFRICA	22	West Tropical Africa	NGA	Nigeria	0	0	0	507932-wcs	99075-1	Species	Accepted	Apocynaceae		Marsdenia		angolensis				N.E.Br.		Bull. Misc. Inform. Kew	1895: 258	-1895
508009-wcs	2	AFRICA	22	West Tropical Africa	NGA	Nigeria	0	0	0	508009-wcs	99122-1	Species	Accepted	Apocynaceae		Marsdenia		crinita				Oliv.		Hooker's Icon. Pl.	20: t. 1993	-1891
510850-wcs	2	AFRICA	22	West Tropical Africa	NGA	Nigeria	0	0	0	510850-wcs	100814-1	Species	Accepted	Apocynaceae		Raphionacme		splendens				Schltr.		J. Bot.	33: 301	-1895
302219-wcs	2	AFRICA	22	West Tropical Africa	NGA	Nigeria	0	0	0	302219-wcs	532769-1	Species	Accepted	Asparagaceae		Chlorophytum		blepharophyllum				Schweinf. ex Baker		J. Linn. Soc., Bot.	0.852083	-1876
304599-wcs	2	AFRICA	22	West Tropical Africa	NGA	Nigeria	0	0	0	304599-wcs	534135-1	Species	Accepted	Asparagaceae		Dracaena		camerooniana				Baker		J. Bot.	0.615278	-1874
697154-az	2	AFRICA	22	West Tropical Africa	NGA	Nigeria	0	0	0	697154-az	146430-1	Species	Accepted	Capparaceae		Capparis		erythrocarpos				Isert		Schriften Ges. Naturf. Freunde Berlin	0.606944	-1789
279387-wcs	2	AFRICA	22	West Tropical Africa	NGA	Nigeria	0	0	0	279387-wcs	536928-1	Species	Accepted	Colchicaceae		Iphigenia		pauciflora				Martelli		Fl. Bogos.	: 86	-1886
233755-wcs	2	AFRICA	22	West Tropical Africa	NGA	Nigeria	0	0	0	233755-wcs	171937-1	Species	Accepted	Commelinaceae		Commelina		bracteosa				Hassk.		Flora	46: 386	-1863
480754-wcs	2	AFRICA	22	West Tropical Africa	NGA	Nigeria	0	0	0	480754-wcs	268476-1	Species	Accepted	Convolvulaceae		Ipomoea		barteri				Baker		Bull. Misc. Inform. Kew	1894: 70	-1894
482207-wcs	2	AFRICA	22	West Tropical Africa	NGA	Nigeria	0	0	0	482207-wcs	269591-1	Species	Accepted	Convolvulaceae		Ipomoea		prismatosyphon				Welw.		Apont.	: 585	-1859
234553-wcs	2	AFRICA	22	West Tropical Africa	NGA	Nigeria	0	0	0	234553-wcs	796260-1	Species	Accepted	Costaceae		Costus		afer				Ker Gawl.		Bot. Reg.	8: t. 683	-1823
245827-wcs	2	AFRICA	22	West Tropical Africa	NGA	Nigeria	0	0	0	245827-wcs	308167-1	Species	Accepted	Cyperaceae		Fimbristylis		pilosa				Vahl		Enum. Pl. Obs.	0.284722	-1805
265425-wcs	2	AFRICA	22	West Tropical Africa	NGA	Nigeria	0	0	0	265425-wcs	314784-1	Species	Accepted	Cyperaceae		Scleria		iostephana				Nelmes		Kew Bull.	0.523611	-1956
240885-wcs	2	AFRICA	22	West Tropical Africa	NGA	Nigeria	0	0	0	240885-wcs	318571-1	Species	Accepted	Dioscoreaceae		Dioscorea		schimperiana				Hochst. ex Kunth		Enum. Pl.	0.44375	-1850
308339-wcs	2	AFRICA	22	West Tropical Africa	NGA	Nigeria	0	0	0	308339-wcs	603073-1	Species	Accepted	Hydrocharitaceae		Najas		testui				Rendle		J. Bot.	3 days, 3:51:00	-1937
328471-wcs	2	AFRICA	22	West Tropical Africa	NGA	Nigeria	0	0	0	328471-wcs	437498-1	Species	Accepted	Iridaceae		Gladiolus		gregarius				Welw. ex Baker		Trans. Linn. Soc. London, Bot.	0.227778	-1878
206072-wcs	2	AFRICA	22	West Tropical Africa	NGA	Nigeria	0	0	0	206072-wcs	461801-1	Species	Accepted	Lamiaceae		Tinnea		aethiopica				Kotschy ex Hook.f.		Bot. Mag.	93: t. 5637	-1867
850242-az	2	AFRICA	22	West Tropical Africa	NGA	Nigeria	0	0	0	850242-az	560564-1	Species	Accepted	Malvaceae		Hibiscus		noldeae				Baker f.		J. Bot.	3 days, 5:20:00	-1939
850453-az	2	AFRICA	22	West Tropical Africa	NGA	Nigeria	0	0	0	850453-az	560760-1	Species	Accepted	Malvaceae		Hibiscus		rostellatus				Guill. & Perr.		Fl. Seneg. Tent.	: 55	-1831
722036-az	2	AFRICA	22	West Tropical Africa	NGA	Nigeria	0	0	0	722036-az	580423-1	Species	Accepted	Menispermaceae		Cissampelos		owariensis				P.Beauv. ex DC.		Prodr.	0.111111	-1824
775624-az	2	AFRICA	22	West Tropical Africa	NGA	Nigeria	0	0	0	775624-az	851533-1	Species	Accepted	Moraceae		Dorstenia		cuspidata				Hochst.		Flora	27: 103	-1844
809548-az	2	AFRICA	22	West Tropical Africa	NGA	Nigeria	0	0	0	809548-az	852431-1	Species	Accepted	Moraceae		Ficus		asperifolia				Miq.		London J. Bot.	0.452083	-1848
384419-az	2	AFRICA	22	West Tropical Africa	NGA	Nigeria	0	0	0	384419-az	605613-1	Species	Accepted	Nymphaeaceae		Nymphaea		maculata				Schumach. & Thonn.		Beskr. Guin. Pl.	: 247	-1827
352132-wcs	2	AFRICA	22	West Tropical Africa	NGA	Nigeria	0	0	0	352132-wcs	609446-1	Species	Accepted	Oleaceae		Jasminum		dichotomum				Vahl		Enum. Pl. Obs.	01:26:00	-1804
588434-az	2	AFRICA	22	West Tropical Africa	NGA	Nigeria	0	0	0	588434-az	692788-1	Species	Accepted	Polygalaceae		Securidaca		welwitschii				Oliv.		Fl. Trop. Afr.	0.135417	-1868
83657-wcs	2	AFRICA	22	West Tropical Africa	NGA	Nigeria	0	0	0	83657-wcs	748960-1	Species	Accepted	Rubiaceae		Fadogia		cienkowskii				Schweinf.		Reliq. Kotschy.	: 47	-1868
144709-wcs	2	AFRICA	22	West Tropical Africa	NGA	Nigeria	0	0	0	144709-wcs	758717-1	Species	Accepted	Rubiaceae		Otiophora		villicaulis				Mildbr.		Notizbl. Bot. Gart. Berlin-Dahlem	1.06736	-1941
150022-wcs	2	AFRICA	22	West Tropical Africa	NGA	Nigeria	0	0	0	150022-wcs	760298-1	Species	Accepted	Rubiaceae		Pentas		purpurea				Oliv.		Trans. Linn. Soc. London	29: 83	-1873
193460-wcs	2	AFRICA	22	West Tropical Africa	NGA	Nigeria	0	0	0	193460-wcs	766648-1	Species	Accepted	Rubiaceae		Spermacoce		chaetocephala				DC.		Prodr.	0.551389	-1830
839890-az	2	AFRICA	22	West Tropical Africa	NGA	Nigeria	0	0	0	839890-az	813729-1	Species	Accepted	Rutaceae		Harrisonia		abyssinica				Oliv.		Fl. Trop. Afr.	0.257639	-1868
827977-az	2	AFRICA	22	West Tropical Africa	NGA	Nigeria	0	0	0	827977-az	831784-1	Species	Accepted	Thymelaeaceae		Gnidia		involucrata				Steud. ex A.Rich.		Tent. Fl. Abyss.	0.245833	-1850
722799-az	2	AFRICA	22	West Tropical Africa	NGA	Nigeria	0	0	0	722799-az	67881-1	Species	Accepted	Vitaceae		Cissus		producta				Afzel.		Rem. Guin.	: 63	-1815
235650-wcs	2	AFRICA	22	West Tropical Africa	NGA	Nigeria	0	0	0	235650-wcs	303768-1	Species	Accepted	Cyperaceae		Cyperus		angolensis				Boeckeler		Flora	63: 435	-1880
235857-wcs	2	AFRICA	22	West Tropical Africa	NGA	Nigeria	0	0	0	235857-wcs	303934-1	Species	Accepted	Cyperaceae		Cyperus		blepharoleptos				Steud.		Syn. Pl. Glumac.	02:28:00	-1854
238595-wcs	2	AFRICA	22	West Tropical Africa	NGA	Nigeria	0	0	0	238595-wcs	305967-1	Species	Accepted	Cyperaceae		Cyperus		sphacelatus				Rottb.		Descr. Icon. Rar. Pl.	: 26	-1773
235931-wcs	2	AFRICA	22	West Tropical Africa	NGA	Nigeria	0	0	0	235931-wcs	304007-1	Species	Accepted	Cyperaceae		Cyperus		bulbosus				Vahl		Enum. Pl. Obs.	0.320833	-1805
237447-wcs	2	AFRICA	22	West Tropical Africa	NGA	Nigeria	0	0	0	237447-wcs	305110-1	Species	Accepted	Cyperaceae		Cyperus		margaritaceus				Vahl		Enum. Pl. Obs.	0.296528	-1805
235524-wcs	2	AFRICA	22	West Tropical Africa	NGA	Nigeria	0	0	0	235524-wcs	303687-1	Species	Accepted	Cyperaceae		Cyperus		acuticarinatus				KÃ¼k.		Repert. Spec. Nov. Regni Veg.	0.564583	-1913
235560-wcs	2	AFRICA	22	West Tropical Africa	NGA	Nigeria	0	0	0	235560-wcs	303709-1	Species	Accepted	Cyperaceae		Cyperus		albiceps				Ridl.		J. Bot.	22:16:00	-1884
235810-wcs	2	AFRICA	22	West Tropical Africa	NGA	Nigeria	0	0	0	235810-wcs	303895-1	Species	Accepted	Cyperaceae		Cyperus		baronii				C.B.Clarke		J. Linn. Soc., Bot.	1.03403	-1883
236307-wcs	2	AFRICA	22	West Tropical Africa	NGA	Nigeria	0	0	0	236307-wcs	304296-1	Species	Accepted	Cyperaceae		Cyperus		denudatus				L.f.		Suppl. Pl.	: 102	-1782
236548-wcs	2	AFRICA	22	West Tropical Africa	NGA	Nigeria	0	0	0	236548-wcs	304447-1	Species	Accepted	Cyperaceae		Cyperus		exaltatus				Retz.		Observ. Bot.	05:11:00	-1788
237000-wcs	2	AFRICA	22	West Tropical Africa	NGA	Nigeria	0	0	0	237000-wcs	304793-1	Species	Accepted	Cyperaceae		Cyperus		imbricatus				Retz.		Observ. Bot.	05:12:00	-1788
237662-wcs	2	AFRICA	22	West Tropical Africa	NGA	Nigeria	0	0	0	237662-wcs	305277-1	Species	Accepted	Cyperaceae		Cyperus		nduru				Cherm.		Arch. Bot. MÃ©m.	4(7): 18	-1931
237708-wcs	2	AFRICA	22	West Tropical Africa	NGA	Nigeria	0	0	0	237708-wcs	305312-1	Species	Accepted	Cyperaceae		Cyperus		nitidus				Lam.		Tabl. Encycl.	0.142361	-1791
238107-wcs	2	AFRICA	22	West Tropical Africa	NGA	Nigeria	0	0	0	238107-wcs	305619-1	Species	Accepted	Cyperaceae		Cyperus		procerus				Rottb.		Descr. Icon. Rar. Pl.	: 29	-1773
238169-wcs	2	AFRICA	22	West Tropical Africa	NGA	Nigeria	0	0	0	238169-wcs	305671-1	Species	Accepted	Cyperaceae		Cyperus		pulchellus				R.Br.		Prodr. Fl. Nov. Holland.	: 213	-1810
238798-wcs	2	AFRICA	22	West Tropical Africa	NGA	Nigeria	0	0	0	238798-wcs	75178-2	Species	Accepted	Cyperaceae		Cyperus		tenuis				Sw.		Prodr. Veg. Ind. Occ.	: 20	-1788
238955-wcs	2	AFRICA	22	West Tropical Africa	NGA	Nigeria	0	0	0	238955-wcs	306261-1	Species	Accepted	Cyperaceae		Cyperus		unioloides				R.Br.		Prodr. Fl. Nov. Holland.	: 216	-1810
236191-wcs	2	AFRICA	22	West Tropical Africa	NGA	Nigeria	0	0	0	236191-wcs	304217-1	Species	Accepted	Cyperaceae		Cyperus		crassipes				Vahl		Enum. Pl. Obs.	0.290972	-1805
237933-wcs	2	AFRICA	22	West Tropical Africa	NGA	Nigeria	0	0	0	237933-wcs	305492-1	Species	Accepted	Cyperaceae		Cyperus		pectinatus				Vahl		Enum. Pl. Obs.	0.290278	-1805
235918-wcs	2	AFRICA	22	West Tropical Africa	NGA	Nigeria	0	0	0	235918-wcs	303992-1	Species	Accepted	Cyperaceae		Cyperus		buchholzii				Boeckeler		Beitr. Cyper.	01:03:00	-1888
238274-wcs	2	AFRICA	22	West Tropical Africa	NGA	Nigeria	0	0	0	238274-wcs	305751-1	Species	Accepted	Cyperaceae		Cyperus		renschii				Boeckeler		Flora	2 days, 17:11:00	-1882
238762-wcs	2	AFRICA	22	West Tropical Africa	NGA	Nigeria	0	0	0	238762-wcs	306098-1	Species	Accepted	Cyperaceae		Cyperus		tenax				Boeckeler		Linnaea	35: 504	-1868
238786-wcs	2	AFRICA	22	West Tropical Africa	NGA	Nigeria	0	0	0	238786-wcs	306116-1	Species	Accepted	Cyperaceae		Cyperus		tenuiculmis				Boeckeler		Linnaea	36: 286	-1870
77419-wcs	2	AFRICA	22	West Tropical Africa	NGA	Nigeria	0	0	0	77419-wcs	634443-1	Species	Accepted	Orchidaceae		Eulophia		barteri				Summerh.		Bull. Misc. Inform. Kew	1936: 224	-1936
77631-wcs	2	AFRICA	22	West Tropical Africa	NGA	Nigeria	0	0	0	77631-wcs	634640-1	Species	Accepted	Orchidaceae		Eulophia		guineensis				Lindl.		Bot. Reg.	8: t. 686	-1823
77676-wcs	2	AFRICA	22	West Tropical Africa	NGA	Nigeria	0	0	0	77676-wcs	634680-1	Species	Accepted	Orchidaceae		Eulophia		juncifolia				Summerh.		Kew Bull.	0.595833	-1958
77955-wcs	2	AFRICA	22	West Tropical Africa	NGA	Nigeria	0	0	0	77955-wcs	634933-1	Species	Accepted	Orchidaceae		Eulophia		stachyodes				Rchb.f.		Otia Bot. Hamburg.	: 66	-1878
162693-wcs	2	AFRICA	22	West Tropical Africa	NGA	Nigeria	0	0	0	162693-wcs	654230-1	Species	Accepted	Orchidaceae		Polystachya		bennettiana				Rchb.f.		Otia Bot. Hamburg.	: 113	-1881
162818-wcs	2	AFRICA	22	West Tropical Africa	NGA	Nigeria	0	0	0	162818-wcs	654342-1	Species	Accepted	Orchidaceae		Polystachya		golungensis				Rchb.f.		Flora	48: 185	-1865
162932-wcs	2	AFRICA	22	West Tropical Africa	NGA	Nigeria	0	0	0	162932-wcs	654439-1	Species	Accepted	Orchidaceae		Polystachya		modesta				Rchb.f.		Flora	50: 114	-1867
162659-wcs	2	AFRICA	22	West Tropical Africa	NGA	Nigeria	0	0	0	162659-wcs	654211-1	Species	Accepted	Orchidaceae		Polystachya		adansoniae				Rchb.f.		Flora	48: 185	-1865
162951-wcs	2	AFRICA	22	West Tropical Africa	NGA	Nigeria	0	0	0	162951-wcs	654458-1	Species	Accepted	Orchidaceae		Polystachya		odorata				Lindl.		J. Proc. Linn. Soc., Bot.	0.340278	-1862
163045-wcs	2	AFRICA	22	West Tropical Africa	NGA	Nigeria	0	0	0	163045-wcs	654542-1	Species	Accepted	Orchidaceae		Polystachya		steudneri				Rchb.f.		Otia Bot. Hamburg.	: 113	-1881
163054-wcs	2	AFRICA	22	West Tropical Africa	NGA	Nigeria	0	0	0	163054-wcs	654549-1	Species	Accepted	Orchidaceae		Polystachya		subulata				Finet		Notul. Syst. (Paris)	02:26:00	-1911
10363-wcs	2	AFRICA	22	West Tropical Africa	NGA	Nigeria	0	0	0	10363-wcs	616658-1	Species	Accepted	Orchidaceae		Ansellia		africana				Lindl.		Edwards's Bot. Reg.	30: t. 12	-1844
23842-wcs	2	AFRICA	22	West Tropical Africa	NGA	Nigeria	0	0	0	23842-wcs	617964-1	Species	Accepted	Orchidaceae		Brachycorythis		pubescens				Harv.		Thes. Cap.	01:35:00	-1860
48154-wcs	2	AFRICA	22	West Tropical Africa	NGA	Nigeria	0	0	0	48154-wcs	77176994-1	Species	Accepted	Orchidaceae		Corymborkis		corymbis				Thouars		Hist. Orchid.	: t. 37-38	-1822
215626-wcs	2	AFRICA	22	West Tropical Africa	NGA	Nigeria	0	0	0	215626-wcs	661508-1	Species	Accepted	Orchidaceae		Zeuxine		africana				Rchb.f.		Flora	50: 103	-1867
215663-wcs	2	AFRICA	22	West Tropical Africa	NGA	Nigeria	0	0	0	215663-wcs	661543-1	Species	Accepted	Orchidaceae		Zeuxine		elongata				Rolfe		Bol. Soc. Brot.	0.473611	-1891
9210-wcs	2	AFRICA	22	West Tropical Africa	NGA	Nigeria	0	0	0	9210-wcs	615936-1	Species	Accepted	Orchidaceae		Angraecum		angustipetalum				Rendle		Cat. Pl. Oban	: 106	-1913
208668-wcs	2	AFRICA	22	West Tropical Africa	NGA	Nigeria	0	0	0	208668-wcs	660762-1	Species	Accepted	Orchidaceae		Tridactyle		oblongifolia				Summerh.		Kew Bull.	0.323611	-1948
118172-wcs	2	AFRICA	22	West Tropical Africa	NGA	Nigeria	0	0	0	118172-wcs	642148-1	Species	Accepted	Orchidaceae		Malaxis		chevalieri				Summerh.		Bull. Misc. Inform. Kew	1934: 208	-1934
118313-wcs	2	AFRICA	22	West Tropical Africa	NGA	Nigeria	0	0	0	118313-wcs	642258-1	Species	Accepted	Orchidaceae		Malaxis		katangensis				Summerh.		Bot. Mus. Leafl.	0.736806	-1951
62785-wcs	2	AFRICA	22	West Tropical Africa	NGA	Nigeria	0	0	0	62785-wcs	630105-1	Species	Accepted	Orchidaceae		Disa		erubescens				Rendle		J. Bot.	33: 297	-1895
62886-wcs	2	AFRICA	22	West Tropical Africa	NGA	Nigeria	0	0	0	62886-wcs	630189-1	Species	Accepted	Orchidaceae		Disa		nigerica				Rolfe		Bull. Misc. Inform. Kew	1914: 214	-1914
62921-wcs	2	AFRICA	22	West Tropical Africa	NGA	Nigeria	0	0	0	62921-wcs	897621-1	Species	Accepted	Orchidaceae		Disa		perplexa				H.P.Linder		Contr. Bolus Herb.	0.463889	-1981
135287-wcs	2	AFRICA	22	West Tropical Africa	NGA	Nigeria	0	0	0	135287-wcs	645479-1	Species	Accepted	Orchidaceae		Nervilia		fuerstenbergiana				Schltr.		Repert. Spec. Nov. Regni Veg.	0.604167	-1911
186119-wcs	2	AFRICA	22	West Tropical Africa	NGA	Nigeria	0	0	0	186119-wcs	656930-1	Species	Accepted	Orchidaceae		Satyrium		crassicaule				Rendle		J. Bot.	33: 295	-1895
186324-wcs	2	AFRICA	22	West Tropical Africa	NGA	Nigeria	0	0	0	186324-wcs	657126-1	Species	Accepted	Orchidaceae		Satyrium		trinerve				Lindl.		Gen. Sp. Orchid. Pl.	: 344	-1838
63217-wcs	2	AFRICA	22	West Tropical Africa	NGA	Nigeria	0	0	0	63217-wcs	630400-1	Species	Accepted	Orchidaceae		Disperis		thomensis				Summerh.		Bull. Misc. Inform. Kew	1937: 458	-1937
23858-wcs	2	AFRICA	22	West Tropical Africa	NGA	Nigeria	0	0	0	23858-wcs	617979-1	Species	Accepted	Orchidaceae		Brachycorythis		tenuior				Rchb.f.		Flora	48: 183	-1865
62784-wcs	2	AFRICA	22	West Tropical Africa	NGA	Nigeria	0	0	0	62784-wcs	630104-1	Species	Accepted	Orchidaceae		Disa		equestris				Rchb.f.		Flora	48: 181	-1865
62829-wcs	2	AFRICA	22	West Tropical Africa	NGA	Nigeria	0	0	0	62829-wcs	630138-1	Species	Accepted	Orchidaceae		Disa		hircicornis				Rchb.f.		Otia Bot. Hamburg.	: 105	-1881
63019-wcs	2	AFRICA	22	West Tropical Africa	NGA	Nigeria	0	0	0	63019-wcs	630295-1	Species	Accepted	Orchidaceae		Disa		welwitschii				Rchb.f.		Flora	48: 181	-1865
63107-wcs	2	AFRICA	22	West Tropical Africa	NGA	Nigeria	0	0	0	63107-wcs	630308-1	Species	Accepted	Orchidaceae		Disperis		anthoceros				Rchb.f.		Otia Bot. Hamburg.	: 103	-1881
77779-wcs	2	AFRICA	22	West Tropical Africa	NGA	Nigeria	0	0	0	77779-wcs	634777-1	Species	Accepted	Orchidaceae		Eulophia		milnei				Rchb.f.		Otia Bot. Hamburg.	: 116	-1881
77821-wcs	2	AFRICA	22	West Tropical Africa	NGA	Nigeria	0	0	0	77821-wcs	634816-1	Species	Accepted	Orchidaceae		Eulophia		odontoglossa				Rchb.f.		Linnaea	1.05069	-1846
94215-wcs	2	AFRICA	22	West Tropical Africa	NGA	Nigeria	0	0	0	94215-wcs	636864-1	Species	Accepted	Orchidaceae		Habenaria		armatissima				Rchb.f.		Otia Bot. Hamburg.	: 98	-1881
94286-wcs	2	AFRICA	22	West Tropical Africa	NGA	Nigeria	0	0	0	94286-wcs	636932-1	Species	Accepted	Orchidaceae		Habenaria		bongensium				Rchb.f.		Otia Bot. Hamburg.	: 58	-1878
94370-wcs	2	AFRICA	22	West Tropical Africa	NGA	Nigeria	0	0	0	94370-wcs	637012-1	Species	Accepted	Orchidaceae		Habenaria		chirensis				Rchb.f.		Otia Bot. Hamburg.	: 99	-1881
94820-wcs	2	AFRICA	22	West Tropical Africa	NGA	Nigeria	0	0	0	94820-wcs	637419-1	Species	Accepted	Orchidaceae		Habenaria		huillensis				Rchb.f.		Flora	48: 179	-1865
95076-wcs	2	AFRICA	22	West Tropical Africa	NGA	Nigeria	0	0	0	95076-wcs	637647-1	Species	Accepted	Orchidaceae		Habenaria		malacophylla				Rchb.f.		Otia Bot. Hamburg.	: 97	-1881
95858-wcs	2	AFRICA	22	West Tropical Africa	NGA	Nigeria	0	0	0	95858-wcs	638362-1	Species	Accepted	Orchidaceae		Habenaria		walleri				Rchb.f.		Otia Bot. Hamburg.	: 98	-1881
95882-wcs	2	AFRICA	22	West Tropical Africa	NGA	Nigeria	0	0	0	95882-wcs	638387-1	Species	Accepted	Orchidaceae		Habenaria		zambesina				Rchb.f.		Otia Bot. Hamburg.	: 96	-1881
94478-wcs	2	AFRICA	22	West Tropical Africa	NGA	Nigeria	0	0	0	94478-wcs	637119-1	Species	Accepted	Orchidaceae		Habenaria		dalzielii				Summerh.		Bull. Misc. Inform. Kew	1932: 339	-1932
94895-wcs	2	AFRICA	22	West Tropical Africa	NGA	Nigeria	0	0	0	94895-wcs	637487-1	Species	Accepted	Orchidaceae		Habenaria		keayi				Summerh.		Bot. Mus. Leafl.	0.734028	-1951
94955-wcs	2	AFRICA	22	West Tropical Africa	NGA	Nigeria	0	0	0	94955-wcs	637544-1	Species	Accepted	Orchidaceae		Habenaria		lelyi				Summerh.		Bull. Misc. Inform. Kew	1932: 188	-1932
94999-wcs	2	AFRICA	22	West Tropical Africa	NGA	Nigeria	0	0	0	94999-wcs	637579-1	Species	Accepted	Orchidaceae		Habenaria		linguiformis				Summerh.		Bull. Misc. Inform. Kew	1932: 340	-1932
95025-wcs	2	AFRICA	22	West Tropical Africa	NGA	Nigeria	0	0	0	95025-wcs	637600-1	Species	Accepted	Orchidaceae		Habenaria		longirostris				Summerh.		Bull. Misc. Inform. Kew	1932: 192	-1932
95207-wcs	2	AFRICA	22	West Tropical Africa	NGA	Nigeria	0	0	0	95207-wcs	637769-1	Species	Accepted	Orchidaceae		Habenaria		nigerica				Summerh.		Kew Bull.	0.732639
95313-wcs	2	AFRICA	22	West Tropical Africa	NGA	Nigeria	0	0	0	95313-wcs	637867-1	Species	Accepted	Orchidaceae		Habenaria		pauper				Summerh.		Bull. Misc. Inform. Kew	1932: 341	-1932
94429-wcs	2	AFRICA	22	West Tropical Africa	NGA	Nigeria	0	0	0	94429-wcs	637071-1	Species	Accepted	Orchidaceae		Habenaria		cornuta				Lindl.		Companion Bot. Mag.	0.227778	-1837
94687-wcs	2	AFRICA	22	West Tropical Africa	NGA	Nigeria	0	0	0	94687-wcs	637296-1	Species	Accepted	Orchidaceae		Habenaria		genuflexa				Rendle		J. Bot.	33: 279	-1895
94943-wcs	2	AFRICA	22	West Tropical Africa	NGA	Nigeria	0	0	0	94943-wcs	637532-1	Species	Accepted	Orchidaceae		Habenaria		laurentii				De Wild.		Not. Pl. Util. Congo	0.267361	-1904
95047-wcs	2	AFRICA	22	West Tropical Africa	NGA	Nigeria	0	0	0	95047-wcs	637618-1	Species	Accepted	Orchidaceae		Habenaria		macrandra				Lindl.		J. Proc. Linn. Soc., Bot.	0.346528	-1862
95329-wcs	2	AFRICA	22	West Tropical Africa	NGA	Nigeria	0	0	0	95329-wcs	637879-1	Species	Accepted	Orchidaceae		Habenaria		peristyloides				A.Rich.		Ann. Sci. Nat., Bot.	, sÃ©r. 2, 14: 270	-1840
244388-wcs	2	AFRICA	22	West Tropical Africa	NGA	Nigeria	0	0	0	244388-wcs	335797-1	Species	Accepted	Eriocaulaceae		Eriocaulon		teusczii				Engl. & Ruhland		Bot. Jahrb. Syst.	27: 77	-1899
244483-wcs	2	AFRICA	22	West Tropical Africa	NGA	Nigeria	0	0	0	244483-wcs	335870-1	Species	Accepted	Eriocaulaceae		Eriocaulon		zambesiense				Ruhland		Bot. Jahrb. Syst.	27: 75	-1899
412689-wcs	2	AFRICA	22	West Tropical Africa	NGA	Nigeria	0	0	0	412689-wcs	401187-1	Species	Accepted	Poaceae		Eragrostis		invalida				Pilg.		Bot. Jahrb. Syst.	34: 129	-1904
413377-wcs	2	AFRICA	22	West Tropical Africa	NGA	Nigeria	0	0	0	413377-wcs	401707-1	Species	Accepted	Poaceae		Eragrostis		volkensii				Pilg.		Bot. Jahrb. Syst.	43: 95	-1909
429787-wcs	2	AFRICA	22	West Tropical Africa	NGA	Nigeria	0	0	0	429787-wcs	412659-1	Species	Accepted	Poaceae		Panicum		pilgeri				Mez		Bot. Jahrb. Syst.	34: 146	-1904
449415-wcs	2	AFRICA	22	West Tropical Africa	NGA	Nigeria	0	0	0	449415-wcs	426224-1	Species	Accepted	Poaceae		Urelytrum		giganteum				Pilg.		Bot. Jahrb. Syst.	34: 125	-1904
836050-az	2	AFRICA	22	West Tropical Africa	NGA	Nigeria	0	0	0	836050-az	161306-1	Species	Accepted	Celastraceae		Gymnosporia		buchananii				Loes.		Bot. Jahrb. Syst.	28: 153	-1900
681718-az	2	AFRICA	22	West Tropical Africa	NGA	Nigeria	0	0	0	681718-az	46630-1	Species	Accepted	Acanthaceae		Brachystephanus		longiflorus				Lindau		Bot. Jahrb. Syst.	21:53:00	-1895
340759-az	2	AFRICA	22	West Tropical Africa	NGA	Nigeria	0	0	0	340759-az	69788-1	Species	Accepted	Anacardiaceae		Lannea		microcarpa				Engl. & K.Krause		Bot. Jahrb. Syst.	46: 324	-1911
198272-wcs	2	AFRICA	22	West Tropical Africa	NGA	Nigeria	0	0	0	198272-wcs	81938-1	Species	Accepted	Apocynaceae		Strophanthus		preussii				Engl. & Pax		Bot. Jahrb. Syst.	0.88125	-1892
297168-wcs	2	AFRICA	22	West Tropical Africa	NGA	Nigeria	0	0	0	297168-wcs	529285-1	Species	Accepted	Asphodelaceae		Aloe		buettneri				A.Berger		Bot. Jahrb. Syst.	36: 60	-1905
236608-wcs	2	AFRICA	22	West Tropical Africa	NGA	Nigeria	0	0	0	236608-wcs	304486-1	Species	Accepted	Cyperaceae		Cyperus		fertilis				Boeckeler		Bot. Jahrb. Syst.	0.270833	-1883
237118-wcs	2	AFRICA	22	West Tropical Africa	NGA	Nigeria	0	0	0	237118-wcs	304889-1	Species	Accepted	Cyperaceae		Cyperus		karlschumannii				C.B.Clarke		Bot. Jahrb. Syst.	38: 134	-1906
832915-az	2	AFRICA	22	West Tropical Africa	NGA	Nigeria	0	0	0	832915-az	834078-1	Species	Accepted	Malvaceae		Grewia		barteri				Burret		Bot. Jahrb. Syst.	45: 186	-1910
810083-az	2	AFRICA	22	West Tropical Africa	NGA	Nigeria	0	0	0	810083-az	583392-1	Species	Accepted	Moraceae		Ficus		craterostoma				Warb. ex Mildbr. & Burret		Bot. Jahrb. Syst.	46: 247	-1911
75592-wcs	2	AFRICA	22	West Tropical Africa	NGA	Nigeria	0	0	0	75592-wcs	594789-1	Species	Accepted	Myrtaceae		Eugenia		kerstingii				Engl. & Brehmer		Bot. Jahrb. Syst.	54: 333	-1917
394779-wcs	2	AFRICA	22	West Tropical Africa	NGA	Nigeria	0	0	0	394779-wcs	389524-1	Species	Accepted	Poaceae		Aristida		kerstingii				Pilg.		Bot. Jahrb. Syst.	34: 127	-1904
83721-wcs	2	AFRICA	22	West Tropical Africa	NGA	Nigeria	0	0	0	83721-wcs	749015-1	Species	Accepted	Rubiaceae		Fadogia		tetraquetra				K.Schum. & K.Krause		Bot. Jahrb. Syst.	39: 544	-1907
722793-az	2	AFRICA	22	West Tropical Africa	NGA	Nigeria	0	0	0	722793-az	870025-1	Species	Accepted	Vitaceae		Cissus		polyantha				Gilg & M.Brandt		Bot. Jahrb. Syst.	46: 441, 467	-1912
480684-wcs	2	AFRICA	22	West Tropical Africa	NGA	Nigeria	0	0	0	480684-wcs	268418-1	Species	Accepted	Convolvulaceae		Ipomoea		argentaurata				Hallier f.		Bot. Jahrb. Syst.	0.841667	-1893
480798-wcs	2	AFRICA	22	West Tropical Africa	NGA	Nigeria	0	0	0	480798-wcs	268509-1	Species	Accepted	Convolvulaceae		Ipomoea		blepharophylla				Hallier f.		Bot. Jahrb. Syst.	0.836806	-1893
481047-wcs	2	AFRICA	22	West Tropical Africa	NGA	Nigeria	0	0	0	481047-wcs	268640-1	Species	Accepted	Convolvulaceae		Ipomoea		chrysochaetia				Hallier f.		Bot. Jahrb. Syst.	0.842361	-1893
481698-wcs	2	AFRICA	22	West Tropical Africa	NGA	Nigeria	0	0	0	481698-wcs	269165-1	Species	Accepted	Convolvulaceae		Ipomoea		lapathifolia				Hallier f.		Bot. Jahrb. Syst.	0.848611	-1893
481749-wcs	2	AFRICA	22	West Tropical Africa	NGA	Nigeria	0	0	0	481749-wcs	269211-1	Species	Accepted	Convolvulaceae		Ipomoea		linosepala				Hallier f.		Bot. Jahrb. Syst.	0.840278	-1893
478987-wcs	2	AFRICA	22	West Tropical Africa	NGA	Nigeria	0	0	0	478987-wcs	270601-1	Species	Accepted	Convolvulaceae		Merremia		xanthophylla				Hallier f.		Bot. Jahrb. Syst.	0.828472	-1893
371626-az	2	AFRICA	22	West Tropical Africa	NGA	Nigeria	0	0	0	371626-az	321089-1	Species	Accepted	Dipterocarpaceae		Monotes		kerstingii				Gilg		Bot. Jahrb. Syst.	41: 288	-1908
924832-az	2	AFRICA	22	West Tropical Africa	NGA	Nigeria	0	0	0	924832-az	365317-1	Species	Accepted	Salicaceae		Dovyalis		zenkeri				Gilg		Bot. Jahrb. Syst.	40: 507	-1908
27310-wcs	2	AFRICA	22	West Tropical Africa	NGA	Nigeria	0	0	0	27310-wcs	620114-1	Species	Accepted	Orchidaceae		Bulbophyllum		schimperianum				Kraenzl.		Bot. Jahrb. Syst.	33: 71	-1902
77608-wcs	2	AFRICA	22	West Tropical Africa	NGA	Nigeria	0	0	0	77608-wcs	634617-1	Species	Accepted	Orchidaceae		Eulophia		galeoloides				Kraenzl.		Bot. Jahrb. Syst.	24: 508	-1898
77853-wcs	2	AFRICA	22	West Tropical Africa	NGA	Nigeria	0	0	0	77853-wcs	634841-1	Species	Accepted	Orchidaceae		Eulophia		penduliflora				Kraenzl.		Bot. Jahrb. Syst.	30: 288	-1901
94523-wcs	2	AFRICA	22	West Tropical Africa	NGA	Nigeria	0	0	0	94523-wcs	637159-1	Species	Accepted	Orchidaceae		Habenaria		dinklagei				Kraenzl.		Bot. Jahrb. Syst.	51: 374	-1914
94950-wcs	2	AFRICA	22	West Tropical Africa	NGA	Nigeria	0	0	0	94950-wcs	637539-1	Species	Accepted	Orchidaceae		Habenaria		lecardii				Kraenzl.		Bot. Jahrb. Syst.	0.770833	-1892
95061-wcs	2	AFRICA	22	West Tropical Africa	NGA	Nigeria	0	0	0	95061-wcs	637634-1	Species	Accepted	Orchidaceae		Habenaria		macrura				Kraenzl.		Bot. Jahrb. Syst.	0.772222	-1892
189690-wcs	2	AFRICA	22	West Tropical Africa	NGA	Nigeria	0	0	0	189690-wcs	458646-1	Species	Accepted	Lamiaceae		Scutellaria		schweinfurthii				Briq.		Bot. Jahrb. Syst.	0.926389	-1894
812766-az	2	AFRICA	22	West Tropical Africa	NGA	Nigeria	0	0	0	812766-az	853943-1	Species	Accepted	Moraceae		Ficus		verruculosa				Warb.		Bot. Jahrb. Syst.	0.948611	-1894
42610-wcs	2	AFRICA	22	West Tropical Africa	NGA	Nigeria	0	0	0	42610-wcs	862080-1	Species	Accepted	Lamiaceae		Clerodendrum		formicarum				GÃ¼rke		Bot. Jahrb. Syst.	0.874306	-1893
42831-wcs	2	AFRICA	22	West Tropical Africa	NGA	Nigeria	0	0	0	42831-wcs	862247-1	Species	Accepted	Lamiaceae		Clerodendrum		melanocrater				GÃ¼rke		Bot. Jahrb. Syst.	0.875	-1893
164857-wcs	2	AFRICA	22	West Tropical Africa	NGA	Nigeria	0	0	0	164857-wcs	864177-1	Species	Accepted	Lamiaceae		Premna		angolensis				GÃ¼rke		Bot. Jahrb. Syst.	0.864583	-1893
189846-wcs	2	AFRICA	22	West Tropical Africa	NGA	Nigeria	0	0	0	189846-wcs	458761-1	Species	Accepted	Lamiaceae		Scutellaria		violascens				GÃ¼rke		Bot. Jahrb. Syst.	30: 392	-1901
206080-wcs	2	AFRICA	22	West Tropical Africa	NGA	Nigeria	0	0	0	206080-wcs	461806-1	Species	Accepted	Lamiaceae		Tinnea		barteri				GÃ¼rke		Bot. Jahrb. Syst.	28: 314	-1900
213484-wcs	2	AFRICA	22	West Tropical Africa	NGA	Nigeria	0	0	0	213484-wcs	865743-1	Species	Accepted	Lamiaceae		Vitex		grandifolia				GÃ¼rke		Bot. Jahrb. Syst.	0.867361	-1893
50919-wcs	2	AFRICA	22	West Tropical Africa	NGA	Nigeria	0	0	0	50919-wcs	343300-1	Species	Accepted	Euphorbiaceae		Croton		pseudopulchellus				Pax		Bot. Jahrb. Syst.	34: 371	-1904
79234-wcs	2	AFRICA	22	West Tropical Africa	NGA	Nigeria	0	0	0	79234-wcs	346204-1	Species	Accepted	Euphorbiaceae		Euphorbia		cyparissioides				Pax		Bot. Jahrb. Syst.	0.877083	-1894
80394-wcs	2	AFRICA	22	West Tropical Africa	NGA	Nigeria	0	0	0	80394-wcs	346981-1	Species	Accepted	Euphorbiaceae		Euphorbia		kamerunica				Pax		Bot. Jahrb. Syst.	34: 75	-1904
80419-wcs	2	AFRICA	22	West Tropical Africa	NGA	Nigeria	0	0	0	80419-wcs	346998-1	Species	Accepted	Euphorbiaceae		Euphorbia		kerstingii				Pax		Bot. Jahrb. Syst.	33: 285	-1903
209671-wcs	2	AFRICA	22	West Tropical Africa	NGA	Nigeria	0	0	0	209671-wcs	358179-1	Species	Accepted	Phyllanthaceae		Uapaca		togoensis				Pax		Bot. Jahrb. Syst.	34: 371	-1904
240746-wcs	2	AFRICA	22	West Tropical Africa	NGA	Nigeria	0	0	0	240746-wcs	318456-1	Species	Accepted	Dioscoreaceae		Dioscorea		preussii				Pax		Bot. Jahrb. Syst.	0.727083	-1892
240872-wcs	2	AFRICA	22	West Tropical Africa	NGA	Nigeria	0	0	0	240872-wcs	318552-1	Species	Accepted	Dioscoreaceae		Dioscorea		sansibarensis				Pax		Bot. Jahrb. Syst.	0.726389	-1892
501030-wcs	2	AFRICA	22	West Tropical Africa	NGA	Nigeria	0	0	0	501030-wcs	94365-1	Species	Accepted	Apocynaceae		Asclepias		kamerunensis				Schltr.		Bot. Jahrb. Syst.	51: 137	-1913
502789-wcs	2	AFRICA	22	West Tropical Africa	NGA	Nigeria	0	0	0	502789-wcs	95640-1	Species	Accepted	Apocynaceae		Ceropegia		ledermannii				Schltr.		Bot. Jahrb. Syst.	51: 154	-1913
[truncated: 3,940 more rows]
